# Supplementary material for: Oral microbiome and mycobiome dynamics in cancer therapy-induced oral mucositis
Source: Sci Data. 2025 Mar 20;12:463. doi: 10.1038/s41597-025-04671-z (PMC11926371; doi:10.1038/s41597-025-04671-z)
Supplement: Supplementary file 1 — Supplementary Table S1 [file 41597_2025_4671_MOESM1_ESM.xlsx]

## Sheet: Patients
Supplementary Table S1. Cancer patients and clinical metadata
																					Abbreviations key:
Subject		OM-010	OM-002	OM-001	OM-013	OM-011	OM-009	OM-026	OM-014	OM-017	OM-020	OM-022	OM-028	OM-019	OM-024	OM-016	OM-029	OM-031	OM-033	OM-034
	Tumor Location	OP	OC	OC	OP	OP	OC	OC	OC	OP	OC	OC	OP	OP	OP	OP	OP	OP	OP	OC	OP= Oropharynx, OC= Oral cavity
Medication					5 (Magic)	5 (Magic)	1, 5 (clorhexidine)		5 (clorhexidine		0
Wk 1	Mucositis RTOG	0	0	0	0	0	0	0	0	0	0	0	0	0	0	0	0	0	0	0
	PO	Solids	Solids	Solids	Soft	Solids	Solids	Solids	Solids	Soft	Solids	Solids	Solids	Solids	Solids	Solids	Solids	Solids	Solids	Solids
	WHO Mucositis	0	0	0	0	0	0	0	0	0	0	0	0	0	0	0	0	0	0
	Thrush	0	0	0	0	0	0	0	0	0	0	0	0	0	0	0	0	0	0	0
Medication					5				5 (magic)		0
Wk 2	Mucositis RTOG	0	0	1	1	1	1	0	0	0	0	0	0	0	0	0	0	0	0	3 (ulcers)
	PO	Solids	Solids	Liquids	Soft	Soft	Solids	Solids	Solids	Soft	Solids	Solids	Solids	Solids	Solids	Solids	Solids	Solids	Solids	Soft
	WHO Mucositis	0	0	0	2	2	1	0	0	1	0	0	0	0	0	0	0	0	0
	Thrush	0	0	0	0	Extreme Dry	0	0	0	Thrush	0	0	0	0	0	0	0	0	0	3
Medications		0	5	2, 5	5				5	1	0	0								1,2	1 Antibiotic, 2 antifungal, 3 Probiotic, 4 Antiviral 5 Mouthwash
Wk 3	Mucositis RTOG	0	1	1	2	2	0	2	1	1	0	1	2	0	0	1	1	1	1	2
	PO	Solids	Soft	Soft	Soft	Soft	Solids	Liquids	Soft	Liquids	Soft	Solids	Soft	NPO (nausea)	Soft	Solids	Soft	Soft	Liquids	Liquids
	WHO Mucositis	0	2	0	2	2	0	3	2	2	0	2	2	0	0	1	2	2	3
	Thrush	0	Thrush	0	0	0	0	0	Thrush	0	0	0	0	0	0	0	Thrush	Thrush	0	Trush
Medications										1	0	0	5(lidocaine)				5(Magic), 2	2	5 (Magic)
Wk 4	Mucositis RTOG	0	1	1	3	3	1	2	1	2	2	2	3	0	1	1	2	2	2
	PO	Soft	Soft	Soft	NPO	NPO	Soft	Liquids	Soft	Liquids	Soft	Liquids	Liquids/95%NPO	NPO (Nausea)	Soft	Solids	Liquids	Liquids	NPO	PEG Tube/ Liquids
	WHO Mucositis	0	2	4	4	4	2	3	2	3	2	3	3	0	2	2	3	3	4
	Thrush	0	0	0	0	Extreme Dry	0	0	0	Thrush	0	0	0	0	0	0	0	0	0	Trush
Medication:		0	2,5	2,5	5			5 (magic)	5 (magic)		0	5, helios	5 (lidocaine)			5 (lidocaine)	5(magic), 2	2	5 (magic)	1,2	1 Antibiotic, 2 antifungal, 3 Probiotic, 4 Antiviral 5 Mouthwash
Wk 5	Mucositis RTOG	1	3	3	3	3	2	3	1	3	3	2	3	0	1	2	2	3	2	3
	PO	Liquids	NPO	Liquids	NPO	Liquids/NPO	Soft	NPO	Soft	Liquids	Liquids	Liquids	NPO	Liquids/ NPO	Soft/ liquids	Liquids	Liquids	NPO	NPO	PEG Tube
	WHO Mucositis	1	4	3	4	3	2	4	2	4	3	3	4	0	2	3	3	4	4
	Thrush	0	0	0	0	0	0	Thrush	0	0	0	0	0	0	0	0	Thrush	0	0	Trush
Medication:		0			5	5		2, 5	5 (magic)		1		5(lidocain)	5 (salt rinses)			5(magic), 2		5 (Magic)		1 Antibiotic, 2 antifungal, 3 Probiotic, 4 Antiviral 5 Mouthwash
Wk 6	Mucositis RTOG	1	3	3	3	2	2	2	2	3	3	3	3	0	2	1	2	3	2	2
	PO	Liquid	NPO	Liquids	NPO	Liquids	Liquids	NPO	Liquids	NPO	Liquids	NPO	NPO	Solids	Soft	Solids	Liquids	NPO	NPO
	WHO Mucositis	2	4	3	4	3	3	4	3	4	3	3	4	0	2	1	3	4	4
	Thrush	0	0	0	Thrush	0	0	0	0	0	0		0	0	0	0	0	0	0	0
Medication:		0		2,5	5	5		2,5		3	1					1, 5 (lidocain)	5(magic), 2		5 (magic)	2,3,4	1 Antibiotic, 2 antifungal, 3 Probiotic, 4 Antiviral 5 Mouthwash
Wk 7	Mucositis RTOG	2	3	3	3	2		2	2	3	3	4	3	1	1	1	2	3	3
	PO	Liquids	NPO	Liquids	NPO	NPO		NPO	Soft	NPO	Liquids	NPO	NPO	Solids/NPO	Soft/liquids	Liquids	NPO	NPO	NPO
	WHO Mucositis	3		3	4	4		4	2	4	3		4	2	1	1	4	4	4
	Thrush	1	0	0	0	0		0	0	0	0	0	0	1	0	0	0	0	0
Medication:		2	5	2		5		2	2,5	3		0	25(lidocain)	2		1	5(magic), 2		5(magic)	3,4,5	1 Antibiotic, 2 antifungal, 3 Probiotic, 4 Antiviral 5 Mouthwash
Week 10/11	Mucositis	0	0	0	0	0	0	0	1	2	1	1		0	0	0		1	2	Much improved
	PO	Solid	Solid	Solid	Liquids, soft, a little solid	Liquids/NPO	solids	Solids	soft/solids	NPO	Soft/liquids	Soft/liquids	Solids	Solids	soft/solid	solid	soft	liquids/NPO	NPO	Liquids
	WHO Mucositis	0	0	0	0	0	0	0	0	2	1			0	0	0
	Thrush	0	0	0	0	0	0	0	0	0	0		1	1	0	0
Medication:				2	5	1,5		0	2, 5	3		0	2,5 (lidocain)	2		0	5(magic) 2		5 (magic)	Probiotic: Acidophilus, Biotin	1 Antibiotic, 2 antifungal, 3 Probiotic, 4 Antiviral 5 Mouthwash
Pathologic stage		I (TX, N1 M0)	IVa (T4a, N0, M0)	IVa, (T4, N0, M0)	IVa (T2, N2c M0)	I (T2, N1 M0)	II(T2, N0, M0)	III (T2, N1 M0)	II ( T2 NX M0)	IVa (T3, N2b M0)	III (T3, N0, M0)	IVa (T2, N2b, M0)	II (T2, N2, M0)	I (T1, N1 M0)	II (T3, N1, M0)	I (T1, N1, M0)	I (T2N1M0)	I (T1, N1 M0)	T0N1 M0	Stage IVA, pT2 pN2b M0
Surgical resection		0	1	0	0	0	1	1	1	0	1	1	0	0	1	1	0	1	1	1	0 - no resection, 1 resected
P16 (HPV)		1	0	1	0	1	0	0	0	0	0	0	1	1	1	1	1	1	1	0	0- negative, 1 Positive
Tumor grade		3	2	2	3	2	2	2	2	2	2	2	3	2	2	2	2	3	2	1	1- well differentiated, 2 -moderately differentiated, 3: Poorly differentiated
Smoking		0	1	1	1	0	0	0	1	1	0	0	1	1	0	0	1	1	0, smokes marijuana	0	0- no smoking, 1- smoking
Type tabacco		0	1	2	2	0	0	0	2	2	0	0	0	2	0	0	2	2	0	0	0- no smoking, 1 oral tabacco, 2 Cigarrettes
Alcohol		1	1	1	3	0	0	2	0	3	0	0	2	0	1	1	1	0	1	2	0- no alcohol, 1 - one drink/week, 2 - 1-2 drink daily , 3 - heavy alcohol (> drinks daily)
Type of alcohol		0	1	1	1	0	0	1	0	1	0	0		0	0	1	3	0	2,3	2	0: NO ALCOHOL, 1: Beer, 2 Wine, 3 Spirits
Dentition		Excellent	Excellent	Poor	Poor	Excellent	Excellent	Excellent	Poor	Poor	Excellent	Excellent	Excellent	Poor	Excellent	Excellent	Excellent	Excellent	Excellent	Poor
Treatment: S+C+R		2,3	1,2,3	2,3	2,3	2,3	1,3	1,2,3	1,2,3	2,3	1,2,3	1,2,3	2,3	2,3	1,2,3	1,2,3	2,3	1,2,3	1,2,3	1,2,3	1-Surgery, 2 Chemo, 3 Radiation
Chemo type		Carboplatin/Taxol	High Dose Cisplatin every 3 weeks	Carboplatin/Taxol	Cysplatin 40 mg weekly	Carbo/Taxol	0	Carboplatin/ 5FU	Carbo/taxol weekly	Taxol/Cisplatin 5FU induction + high dose cisplatin	Weakly cysplatin	High dose cisplatin	High dose cisplatin	High dose cisplatin	Weekly cisplatin/ Carbo Taxol last doses due to cytopenia	High dose cisplatin	Weekly Cisplatin	Weekly cisplatin	Cabo/Taxol	Cysplatin 40 mg/m2 Weekly After week 1 Taxol /carboplatin ( 2 weeks). Chemo stopped after week 3
Radiation		2Gyx35 =70Gy	2Gy x 30=60 Gy	2GY x 35 =70 Gy	2Gy x 35 =70Gy	70 Gy	2Gy x 30 =60Gy	2Gyx30=60Gy	2Gy X 35-70Gy	2Gy x 35 =70Gy	2Gyx35=70 Gy	2Gyx30=60GY	2GY x 35 =70	70 Gy	2Gy x 33 = 66 Gy	2Gyx35 =70GY	2Gyx35=70Gy	70Gy	70Gy
Sex		2	1	1	1	2	2	1	2	1	2	2	1	1	1	1	1	1	1	2	1 male, 2 female
Age:		72	55	61	47	80	78	52	75	36	73	62	50	62	59	61	73	72	63	75
