# Supplementary material for: Oral microbiome and mycobiome dynamics in cancer therapy-induced oral mucositis
Source: Sci Data. 2025 Mar 20;12:463. doi: 10.1038/s41597-025-04671-z (PMC11926371; doi:10.1038/s41597-025-04671-z)
Supplement: Supplementary file 2 — Supplementary Table S2 [file 41597_2025_4671_MOESM2_ESM.xlsx]

## Sheet: Healthy 
Supplementary Table 2. Healtthy controls metadata
Subject	OM-003	OM-004	OM-005	OM-006	OM-015	OM-018	OM-023	OM-025	OM-027	OM-30	OM-032		Key:
	CJ	AB	EB	LN	DS	RA	JL	JS	ES	RK	JK
Sex	2	2	2	2	1	2	1	2	2	1	1		1 male, 2 female
Age	61	56	24	51	73	58	65	60	52	72	48
Smoking	0	0	0	0	0	0	0	0	0	0	0		0- no smoking, 1- smoking
Type tabacco	0	0	0	0	0	1	0	0	0	0	0		0- no smoking, 1 oral tabacco, 2 Cigarrettes, 3: pipe, 4 Cigars
Alcohol	0	1	1	1	0	1	0	0	0	0	1		0- no alcohol, 1 - one drink/week, 2 - 1-2 drink daily , 3 - heavy alcohol (> drinks daily)
Dentition	Excellent	Excellent	Excellent	Excellent	Poor	Excellent	Excellent	Excellent	Excellent	Excellent	Excellent
