# Supplementary material for: Oral microbiome and mycobiome dynamics in cancer therapy-induced oral mucositis
Source: Sci Data. 2025 Mar 20;12:463. doi: 10.1038/s41597-025-04671-z (PMC11926371; doi:10.1038/s41597-025-04671-z)
Supplement: Supplementary file 3 — Supplementary Table S3 [file 41597_2025_4671_MOESM3_ESM.xlsx]

## Sheet: Bacterial taxa
Supplementary Table S3. Bacterial relative abundance (%) and subject/clinical metadata
Subject	OM_001	OM_001	OM_001	OM_001	OM_001	OM_001	OM_001	OM_001	OM_001	OM_001	OM_002	OM_002	OM_002	OM_002	OM_002	OM_002	OM_002	OM_002	OM_003	OM_003	OM_003	OM_003_A	OM_003_B	OM_003	OM_003	OM_004	OM_004	OM_004	OM_004	OM_004	OM_004	OM_004	OM_004	OM_005	OM_005	OM_005	OM_005	OM_005	OM_005	OM_005	OM_005	OM_006	OM_006	OM_006	OM_006	OM_006	OM_006	OM_006	OM_006
Week	0	0	11	11	11	2	2	7	7	7	0	0	0	11	11	2	7	7	0	0	11	11	11	7	7	0	0	11	11	2	2	7	7	0	0	11	11	2	2	7	7	0	0	11	11	2	2	7	7
Condition	Diseased	Diseased	Diseased	Diseased	Diseased	Diseased	Diseased	Diseased	Diseased	Diseased	Diseased	Diseased	Diseased	Diseased	Diseased	Diseased	Diseased	Diseased	Normal	Normal	Normal	Normal	Normal	Normal	Normal	Normal	Normal	Normal	Normal	Normal	Normal	Normal	Normal	Normal	Normal	Normal	Normal	Normal	Normal	Normal	Normal	Normal	Normal	Normal	Normal	Normal	Normal	Normal	Normal
Sampling-site	NB	TB	NB	S	TB	NB	S	NB	S	TB	NB	S	TB	NB	TB	NB	NB	TB	NB	S	NB	S	S	NB	S	NB	S	NB	S	NB	S	NB	S	NB	S	NB	S	NB	S	NB	S	NB	S	NB	S	NB	S	NB	S
tumor-location	OC	OC	OC	OC	OC	OC	OC	OC	OC	OC	OC	OC	OC	OC	OC	OC	OC	OC	None	None	None	None	None	None	None	None	None	None	None	None	None	None	None	None	None	None	None	None	None	None	None	None	None	None	None	None	None	None	None
Antifungal_medication	No	No	Yes	Yes	Yes	No	No	Yes	Yes	Yes	No	No	No	No	No	No	No	No	No	No	No	No	No	No	No	No	No	No	No	No	No	No	No	No	No	No	No	No	No	No	No	No	No	No	No	No	No	No	No
Mucositis-RTOG	0	0	0	0	0	1	1	3	3	3	0	0	0	0	0	0	3	3	NA	NA	NA	NA	NA	NA	NA	NA	NA	NA	NA	NA	NA	NA	NA	NA	NA	NA	NA	NA	NA	NA	NA	NA	NA	NA	NA	NA	NA	NA	NA
WHO-Mucositis	0	0	0	0	0	0	0	3	3	3	0	0	0	0	0	0	0	0	NA	NA	NA	NA	NA	NA	NA	NA	NA	NA	NA	NA	NA	NA	NA	NA	NA	NA	NA	NA	NA	NA	NA	NA	NA	NA	NA	NA	NA	NA	NA
Galera	No	No	No	No	No	No	No	No	No	No	No	No	No	No	No	No	No	No	NA	NA	NA	NA	NA	NA	NA	NA	NA	NA	NA	NA	NA	NA	NA	NA	NA	NA	NA	NA	NA	NA	NA	NA	NA	NA	NA	NA	NA	NA	NA
Thrush	0	0	0	0	0	0	0	0	0	0	0	0	0	0	0	0	0	0	NA	NA	NA	NA	NA	NA	NA	NA	NA	NA	NA	NA	NA	NA	NA	NA	NA	NA	NA	NA	NA	NA	NA	NA	NA	NA	NA	NA	NA	NA	NA
Pathological_stage	IV	IV	IV	IV	IV	IV	IV	IV	IV	IV	IV	IV	IV	IV	IV	IV	IV	IV	NA	NA	NA	NA	NA	NA	NA	NA	NA	NA	NA	NA	NA	NA	NA	NA	NA	NA	NA	NA	NA	NA	NA	NA	NA	NA	NA	NA	NA	NA	NA
Dentition	Edentulous	Edentulous	Edentulous	Edentulous	Edentulous	Edentulous	Edentulous	Edentulous	Edentulous	Edentulous	Healthy	Healthy	Healthy	Healthy	Healthy	Healthy	Healthy	Healthy	Healthy	Healthy	Healthy	Healthy	Healthy	Healthy	Healthy	Healthy	Healthy	Healthy	Healthy	Healthy	Healthy	Healthy	Healthy	Healthy	Healthy	Healthy	Healthy	Healthy	Healthy	Healthy	Healthy	Healthy	Healthy	Healthy	Healthy	Healthy	Healthy	Healthy	Healthy
sample index	OM_001_W0_NB_DNA	OM_001_W0_TB_DNA	OM_001_W11_NB_DNA	OM_001_W11_S_DNA	OM_001_W11_TB_DNA	OM_001_W2_NB_DNA	OM_001_W2_S_DNA	OM_001_W7_NB_DNA	OM_001_W7_S_DNA	OM_001_W7_TB_DNA	OM_002_W0_NB_DNA	OM_002_W0_S_DNA	OM_002_W0_TB_DNA	OM_002_W11_NB_DNA	OM_002_W11_TB_DNA	OM_002_W2_NB_DNA	OM_002_W7_NB_DNA	OM_002_W7_TB_DNA	OM_003_W0_NB_DNA	OM_003_W0_S_DNA	OM_003_W11_NB_DNA	OM_003_W11_S_DNA_A	OM_003_W11_S_DNA_B	OM_003_W7_NB_DNA	OM_003_W7_S_DNA	OM_004_W0_NB_DNA	OM_004_W0_S_DNA	OM_004_W11_NB_DNA	OM_004_W11_S_DNA	OM_004_W2_B_DNA	OM_004_W2_S_DNA	OM_004_W7_NB_DNA	OM_004_W7_S_DNA	OM_005_W0_NB_DNA	OM_005_W0_S_DNA	OM_005_W11_NB_DNA	OM_005_W11_S_DNA	OM_005_W2_B_DNA	OM_005_W2_S_DNA	OM_005_W7_B_DNA	OM_005_W7_S_DNA	OM_006_W0_NB_DNA	OM_006_W0_S_DNA	OM_006_W11_NB_DNA	OM_006_W11_S_DNA	OM_006_W2_NB_DNA	OM_006_W2_S_DNA	OM_006_W7_NB_DNA	OM_006_W7_S_DNA
D_0__Bacteria;D_1__Actinobacteria;D_2__Actinobacteria;D_3__Actinomycetales;D_4__Actinomycetaceae;D_5__Actinomyces;__	1.17876	1.12035	1.35611	2.85918	1.74255	0.0757521	0.296082	0.477834	1.55348	1.37242	6.37571	2.81458	2.59349	1.34305	1.81296	4.54922	4.98907	4.06013	0.193597	0.321196	5.14977	0.4485	9.45923	1.58142	2.87244	2.15072	3.44141	2.09448	4.10519	2.3724	3.40795	2.09126	3.57905	2.18774	3.342	1.81901	4.36032	3.58458	5.33308	3.00047	3.30091	9.12118	3.53695	6.49781	5.33614	8.28137	7.17027	6.64905	3.6397
D_0__Bacteria;D_1__Actinobacteria;D_2__Actinobacteria;D_3__Actinomycetales;D_4__Actinomycetaceae;D_5__Actinomyces;D_6__Actinomyces graevenitzii F0530	0	0	0	0	0	0	0	0	0	0	0	0	0	0	0	0	0	0	0	0	0.26017	0	0	0	0	0.0169348	1.10392	0.0619058	0.599953	0.232008	0.901878	0.0643264	0.310547	0.0584958	0.517373	0.0060407	0.362916	0.00368152	0.540296	0.00863622	0.227971	0	0.511038	0.0807899	0.629361	0.0222703	0.143239	0	1.11056
D_0__Bacteria;D_1__Actinobacteria;D_2__Actinobacteria;D_3__Actinomycetales;D_4__Actinomycetaceae;D_5__Actinomyces;D_6__Actinomyces israelii	0	0	0	0	0	0	0	0	0	0	0	0	0	0	0	0	0	0	0	0	0	0	0	0	0	0	0	0	0	0	0	0	0	0	0	0	0	0	0	0	0.0261606	0	0	0	0	0	0	0	0
D_0__Bacteria;D_1__Actinobacteria;D_2__Actinobacteria;D_3__Actinomycetales;D_4__Actinomycetaceae;D_5__Actinomyces;D_6__uncultured Actinomyces sp.	0	0	0	0	0	0	0	0	0	0	0	0	0	0.0105269	0.0168909	0.143627	0	0	0	0	0.0193986	0	0	0	0	0	0	0	0	0	0	0	0	0	0	0	0	0	0	0	0	0	0	0	0.0102335	0	0	0	0
D_0__Bacteria;D_1__Actinobacteria;D_2__Actinobacteria;D_3__Actinomycetales;D_4__Actinomycetaceae;D_5__Actinomyces;D_6__unidentified	0	0	0	0	0	0	0	0	0	0	0	0	0	0	0	0	0	0	0	0.0113698	0.117533	0	0.0632636	0	0.0959732	0.0123162	0	0.0235832	0	0.0307069	0.0143917	0	0	0	0	0	0	0	0	0	0	0	0	0	0.0172691	0	0	0	0
D_0__Bacteria;D_1__Actinobacteria;D_2__Actinobacteria;D_3__Actinomycetales;D_4__Actinomycetaceae;D_5__Actinotignum;D_6__Actinotignum schaalii	0	0	0	0	0	0	0	0	0	0	0	0	0	0	0	0	0	0	0	0	0	0	0	0	0	0	0	0	0	0	0	0	0	0	0	0	0	0	0	0	0	0	0	0	0	0	0	0	0
D_0__Bacteria;D_1__Actinobacteria;D_2__Actinobacteria;D_3__Actinomycetales;D_4__Actinomycetaceae;D_5__Arcanobacterium;D_6__Arcanobacterium urinimassiliense	0	0.039707	0.0117765	0.033699	0.0466143	0	0	0	0	0	0	0	0	0	0	0	0	0	0	0	0	0	0	0	0	0	0	0	0	0	0	0	0	0	0	0	0	0	0	0	0	0	0	0	0	0	0	0	0
D_0__Bacteria;D_1__Actinobacteria;D_2__Actinobacteria;D_3__Actinomycetales;D_4__Actinomycetaceae;D_5__F0332;D_6__uncultured bacterium	0	0	0	0	0	0	0	0	0	0	0	0	0	0	0	0	0	0	0	0	0	0	0	0	0	0	0	0	0.0110228	0.00796106	0	0	0	0.119916	0	0.275607	0.163922	0.964559	0.0344451	0.212204	0.0317665	0.506105	0.00544817	1.15204	0.390153	0.86536	0.497858	0.117442	0.0375972
D_0__Bacteria;D_1__Actinobacteria;D_2__Actinobacteria;D_3__Actinomycetales;D_4__Actinomycetaceae;D_5__F0332;D_6__unidentified	0	0	0	0	0	0	0	0	0	0	0.00896346	0	0	0	0	0	0	0	0	0	0.0125521	0	0.0184519	0	0.00811041	0.0200139	0.0183332	0.0353748	0.00629872	0.0238832	0.0182294	0.0315068	0.00905762	0	0	0	0.0335468	0	0	0	0	0.453425	0.150369	0.658909	0.349219	0.442224	0.467264	0.311674	0.0347052
D_0__Bacteria;D_1__Actinobacteria;D_2__Actinobacteria;D_3__Actinomycetales;D_4__Actinomycetaceae;D_5__Varibaculum;__	0	0.0244351	0.0471061	0.0823754	0.292025	0	0	0	0	0	0	0.00655162	0.0163249	0	0	0	0.031447	0.0459322	0	0	0	0	0	0	0	0	0	0	0	0	0	0	0	0	0	0	0	0	0	0	0	0	0	0	0	0	0	0	0
D_0__Bacteria;D_1__Actinobacteria;D_2__Actinobacteria;D_3__Bifidobacteriales;D_4__Bifidobacteriaceae;D_5__Aeriscardovia;D_6__Bifidobacteriaceae genomosp. C1	0	0	0	0	0	0	0	0	0	0	0	0	0	0	0	0	0	0	0	0	0	0	0	0	0	0	0	0	0	0	0	0	0	0	0	0	0	0	0	0	0	0	0	0	0	0	0	0	0
D_0__Bacteria;D_1__Actinobacteria;D_2__Actinobacteria;D_3__Bifidobacteriales;D_4__Bifidobacteriaceae;D_5__Alloscardovia;__	0	0	0	0	0	0	0	0	0	0	0	0	0	0	0	0	0	0	0	0	0	0	0	0	0	0	0	0	0	0	0	0	0	0	0	0	0	0	0	0	0	0	0	0	0	0	0	0	0
D_0__Bacteria;D_1__Actinobacteria;D_2__Actinobacteria;D_3__Bifidobacteriales;D_4__Bifidobacteriaceae;D_5__Alloscardovia;D_6__Bifidobacterium longum subsp. longum	0	0	0	0	0	0	0	0	0	0	0	0	0	0	0	0	0	0	0	0	0	0	0	0	0	0	0	0	0	0	0	0	0	0	0	0	0	0	0	0	0	0	0	0	0	0	0	0	0
D_0__Bacteria;D_1__Actinobacteria;D_2__Actinobacteria;D_3__Bifidobacteriales;D_4__Bifidobacteriaceae;D_5__Bifidobacterium;__	0	0	0	0	0	0	0	0	0	0	0.0681223	0.543784	0.212224	0.551783	0.341572	0.452736	0.536172	0.14058	0	0	0.00456439	0	0.0144979	0	0	0	0.00261904	0.00736974	0.00314936	0.00796106	0.00671611	0	0.00388184	0	0	0	0	0	0	0	0	0	0	0	0.0230254	0	0	0	0
D_0__Bacteria;D_1__Actinobacteria;D_2__Actinobacteria;D_3__Bifidobacteriales;D_4__Bifidobacteriaceae;D_5__Gardnerella;D_6__uncultured bacterium	0	0	0	0	0	0	0	0	0	0	0.00627443	0.0288271	0	0.635121	0.344388	4.20888	2.95445	4.27866	0	0	0	0	0	0	0	0	0	0	0	0	0	0	0	0	0	0	0	0	0	0	0	0	0	0	0	0	0	0	0
D_0__Bacteria;D_1__Actinobacteria;D_2__Actinobacteria;D_3__Bifidobacteriales;D_4__Bifidobacteriaceae;D_5__Parascardovia;D_6__Parascardovia denticolens F0305	0	0	0	0	0	0	0	0	0	0	0	0	0	0.0114041	0.0103222	0	0	0	0	0	0	0	0	0	0	0	0	0	0	0	0	0	0	0	0	0	0.0404087	0	0	0	0	0	0.0098067	0.0167875	0.451554	0.0715831	0.0917839	0.0971159	0
D_0__Bacteria;D_1__Actinobacteria;D_2__Actinobacteria;D_3__Bifidobacteriales;D_4__Bifidobacteriaceae;D_5__Scardovia;D_6__unidentified	0.00190635	0	0	0	0	0	0	0	0	0	0	0	0	0.00614067	0	0.0156116	0.00943411	0	0	0.00568489	0.0410795	0.0109926	0.200335	0	0.209519	0.143176	0	0.0353748	0	0.038668	0	0.0196918	0	0	0	0	0.0419335	0	0	0	0	0.331132	0.0610195	1.16253	0.453473	1.43802	1.03883	0.973417	0.0737484
D_0__Bacteria;D_1__Actinobacteria;D_2__Actinobacteria;D_3__Corynebacteriales;D_4__Corynebacteriaceae;__;__	0	0	0	0	0	0	0	0	0	0	0	0	0	0	0	0	0	0	0	0	0	0	0	0	0	0	0	0	0	0	0	0	0	0	0	0	0	0	0	0	0	0	0	0	0	0	0	0	0
D_0__Bacteria;D_1__Actinobacteria;D_2__Actinobacteria;D_3__Corynebacteriales;D_4__Corynebacteriaceae;D_5__Corynebacterium 1;__	0.0025418	0.0806358	0.221037	0.121317	0.207022	0.00577159	0.0388304	0.0139717	0.116459	0.170538	0	0	0	0	0	0	2.15255	3.22917	0	0	0	0	0	0	0	0	0	0	0	0	0	0	0	0	0	0	0	0	0	0	0	0	0	0	0	0	0	0	0
D_0__Bacteria;D_1__Actinobacteria;D_2__Actinobacteria;D_3__Corynebacteriales;D_4__Corynebacteriaceae;D_5__Corynebacterium 1;D_6__Corynebacterium kroppenstedtii	0	0	0	0	0	0	0	0	0	0	0	0	0	0	0	0	0	0	0	0	0	0	0	0	0	0	0	0	0	0	0	0	0	0	0	0	0	0	0	0	0	0	0	0	0	0	0	0	0
D_0__Bacteria;D_1__Actinobacteria;D_2__Actinobacteria;D_3__Corynebacteriales;D_4__Corynebacteriaceae;D_5__Corynebacterium 1;D_6__Corynebacterium pseudodiphtheriticum	0	0	0	0	0	0	0	0	0	0	0	0	0	0	0	0	0	0	0	0	0	0	0	0	0	0	0	0	0	0	0	0	0	0	0	0	0	0	0	0	0	0	0	0	0	0	0	0	0
D_0__Bacteria;D_1__Actinobacteria;D_2__Actinobacteria;D_3__Corynebacteriales;D_4__Corynebacteriaceae;D_5__Corynebacterium;__	0	0	0	0	0	0	0	0	0	0	0	0	0	0	0	0	0	0	0	0.0198971	0.400525	0	0.768389	0.138563	0.446073	0	0.166309	0.0427445	0.0866074	0.216086	0.161187	0.122089	0.0582276	0.419707	0.0160288	0.134406	0.115127	0.36938	0.0767633	0.352851	0.0457811	3.47689	0.0991566	1.93056	0.72658	1.11192	0.554876	0.706913	0.254504
D_0__Bacteria;D_1__Actinobacteria;D_2__Actinobacteria;D_3__Corynebacteriales;D_4__Corynebacteriaceae;D_5__Corynebacterium;D_6__Corynebacterium durum	0	0	0	0	0	0	0	0	0	0	0.116525	0.294823	0.0348265	0	0	0	0	0	0.00420864	0.0227395	0.631026	0	0.657678	0.0165673	0.383893	0.0692787	0.159761	0.0795932	0.0582631	0.105768	0.149673	0.0813926	0.0776367	0.143315	0.032948	0.218975	0.192132	0.1129	0.194861	0.491031	0.146686	0.22389	0.0947981	0.156334	0.0991372	0.206796	0.136285	0.239402	0.341267
D_0__Bacteria;D_1__Actinobacteria;D_2__Actinobacteria;D_3__Corynebacteriales;D_4__Corynebacteriaceae;D_5__Corynebacterium;D_6__Corynebacterium pyruviciproducens ATCC BAA-1742	0	0	0.708404	0.800539	0.555259	0	0.00582456	0.0167661	0.131017	0.121813	0	0	0	0	0.00750708	0	0	0	0	0	0	0	0	0	0	0	0	0	0	0	0	0	0	0	0	0	0	0	0	0	0	0	0	0	0	0	0	0	0
D_0__Bacteria;D_1__Actinobacteria;D_2__Actinobacteria;D_3__Corynebacteriales;D_4__Corynebacteriaceae;D_5__Lawsonella;D_6__uncultured bacterium	0	0	0.00543532	0	0	0	0	0.0335322	0.00519907	0	0.0851529	0.104826	0.301467	0.00175448	0	0.00780579	0.0251576	0.0347971	0	0	0.00342329	0	0	0	0	0	0	0	0	0	0	0	0	0	0	0	0	0	0	0	0	0	0	0	0	0	0	0	0
D_0__Bacteria;D_1__Actinobacteria;D_2__Actinobacteria;D_3__Micrococcales;D_4__Brevibacteriaceae;D_5__Brevibacterium;__	0	0	0	0	0	0	0	0	0	0	0	0	0	0	0	0	0	0	0	0	0	0	0	0	0	0	0	0	0	0	0	0	0	0	0	0	0	0	0	0	0	0	0	0	0	0	0	0	0
D_0__Bacteria;D_1__Actinobacteria;D_2__Actinobacteria;D_3__Micrococcales;D_4__Dermabacteraceae;D_5__Dermabacter;D_6__uncultured bacterium	0	0	0	0	0	0	0	0	0	0	0	0	0	0	0	0	0	0	0	0	0	0	0	0	0	0	0	0	0	0	0	0	0	0	0	0	0	0	0	0	0	0	0	0	0	0	0	0	0
D_0__Bacteria;D_1__Actinobacteria;D_2__Actinobacteria;D_3__Micrococcales;D_4__Micrococcaceae;D_5__Kocuria;D_6__Kocuria rhizophila	0	0	0	0	0	0	0	0	0	0	0	0	0	0	0	0	0	0	0	0	0	0	0	0	0	0	0	0	0	0	0	0	0	0	0	0	0	0	0	0	0	0	0	0	0	0	0	0	0
D_0__Bacteria;D_1__Actinobacteria;D_2__Actinobacteria;D_3__Micrococcales;D_4__Micrococcaceae;D_5__Rothia;__	3.64748	1.21626	0.548062	0.285318	2.40749	6.99877	2.41719	1.70176	0.512629	1.06383	3.19637	5.75232	2.0145	2.937	4.29874	2.71954	0.323904	0.427309	13.918	21.5727	5.95196	10.0934	5.42749	25.7726	15.1773	9.85144	1.31214	9.49075	1.77781	4.66973	2.22495	2.21073	0.289844	6.78551	7.04554	3.78148	2.09896	7.39741	2.55583	2.73275	5.65444	0.246468	1.61484	0.247616	1.15895	0.217931	0.760694	0.126477	2.70266
D_0__Bacteria;D_1__Actinobacteria;D_2__Actinobacteria;D_3__Micrococcales;D_4__Micrococcaceae;D_5__Rothia;D_6__uncultured bacterium	17.642	0.601103	15.7534	6.66192	5.30032	5.31924	1.33285	11.8969	10.2068	6.51291	10.0364	3.91787	0.822777	1.0097	0.763846	2.01546	0.338056	0.200431	0.0196403	0.373781	3.61614	2.05562	5.91251	1.68685	1.94109	1.00069	2.41868	0.815093	3.36194	1.11227	2.46577	0.611757	0.630152	0.672701	0.193236	0.790577	0.481854	0.645494	0.221433	1.27199	0.305519	3.27934	1.56035	2.85073	1.22418	2.2493	1.4296	3.8485	1.6644
D_0__Bacteria;D_1__Actinobacteria;D_2__Actinobacteria;D_3__Micrococcales;D_4__Micrococcaceae;D_5__Rothia;D_6__uncultured organism	0	0	0	0	0	0	0	0	0	0	0	0	0	0	0	0	0	0	0	0	0	0	0	0	0	0	0	0	0	0	0	0	0	0	0	0	0	0	0	0	0	0	0	0	0	0	0	0	0
D_0__Bacteria;D_1__Actinobacteria;D_2__Actinobacteria;D_3__Propionibacteriales;D_4__Propionibacteriaceae;D_5__Pseudopropionibacterium;D_6__uncultured bacterium	0	0	0	0	0	0	0	0	0	0	0	0	0	0	0	0	0	0	0	0	0	0	0	0	0	0	0.00261904	0	0	0	0.00191889	0	0	0	0	0.00302035	0	0	0	0	0	0	0	0.0283289	0.0127919	0	0	0	0
D_0__Bacteria;D_1__Actinobacteria;D_2__Coriobacteriia;D_3__Coriobacteriales;D_4__Atopobiaceae;D_5__Atopobium;__	0	0	0	0	0	0	0	0	0	0	0.308343	2.71368	1.61508	0.177202	0.107914	0.234174	0.0911964	0.0292296	0	0.0298457	0.0319507	0.037375	0.210879	0.0120489	0.160856	0	0	0	0	0	0.00767555	0.0236301	0	0	0	0	0.0137237	0	0.0118097	0.00246749	0.0186862	0	0	0	0.105533	0.0445406	0.0764866	0	0.0621801
D_0__Bacteria;D_1__Actinobacteria;D_2__Coriobacteriia;D_3__Coriobacteriales;D_4__Atopobiaceae;D_5__Atopobium;D_6__Atopobium vaginae	0	0	0	0	0	0	0	0	0	0	0	0	0	0	0	0	0	0	0	0	0	0	0	0	0	0	0	0	0	0	0	0	0	0	0	0	0	0	0	0	0	0	0	0	0	0	0	0	0
D_0__Bacteria;D_1__Actinobacteria;D_2__Coriobacteriia;D_3__Coriobacteriales;D_4__Atopobiaceae;D_5__Atopobium;D_6__uncultured Actinomyces sp.	0	0	0	0	0	0	0	0	0	0	0.161342	0.433717	0.512603	0.125445	0.0760092	0.10772	0.0298747	0	0	0.025582	0.0650425	0	0.109393	0.0210856	0.177077	0	0	0	0	0	0	0	0	0	0	0	0	0.0184076	0	0	0	0	0	0.0524609	0.0402945	0.112942	0.136285	0.173905	0.0520577
D_0__Bacteria;D_1__Actinobacteria;D_2__Coriobacteriia;D_3__Coriobacteriales;D_4__Atopobiaceae;D_5__Atopobium;D_6__uncultured bacterium	0.104214	0.725722	0.545344	1.08136	0.499047	0.0468942	0.261135	1.4824	2.42069	1.04759	0	0	0	0	0	0	0	0	0	0	0.779369	0	0	0	0	0.303287	1.80713	0.390596	2.23762	0.499272	1.54279	0.610445	2.00303	0.0467966	0.246665	0.017367	0.306496	0	0.296228	0	0.203679	0.0206958	0.758385	0.129054	1.01568	0.0954441	0.449185	0	1.02525
D_0__Bacteria;D_1__Actinobacteria;D_2__Coriobacteriia;D_3__Coriobacteriales;D_4__Atopobiaceae;D_5__Olsenella;__	0	0	0	0	0	0	0	0	0	0	0.0528844	0.32365	0.118628	0.0350896	0.0272132	0.0327843	0.0188682	0.0111351	0	0	0.00798768	0	0	0	0	0	0	0	0	0	0	0	0	0	0	0	0	0	0	0	0	0	0	0	0	0	0	0	0
D_0__Bacteria;D_1__Actinobacteria;D_2__Coriobacteriia;D_3__Coriobacteriales;D_4__Atopobiaceae;D_5__Olsenella;D_6__Olsenella sp. oral taxon 807	0	0	0	0	0	0	0	0	0	0	0.0161342	0	0	0.0289489	0	0.0281009	0.0157235	0	0.00280576	0.051164	0.0376562	0	0.147615	0	0.377134	0.0123162	0	0.0103176	0.0141721	0.0284324	0.00575667	0.0144406	0	0.0175487	0	0	0.00304971	0.0098174	0.00787316	0	0.00934309	0	0	0.0157383	0.0326193	0.00954441	0.0139067	0	0
D_0__Bacteria;D_1__Actinobacteria;D_2__Coriobacteriia;D_3__Coriobacteriales;D_4__Eggerthellaceae;D_5__Cryptobacterium;__	0	0	0	0	0	0	0	0	0	0	0	0.0052413	0	0.00789515	0.0140758	0.0359066	0.103775	0.00695943	0	0	0.00228219	0	0	0	0	0	0	0	0	0	0	0	0	0	0	0	0	0	0	0	0	0	0	0	0.0166295	0	0.0111253	0	0.0159065
D_0__Bacteria;D_1__Actinobacteria;D_2__Coriobacteriia;D_3__Coriobacteriales;D_4__Eggerthellaceae;D_5__Enterorhabdus;D_6__uncultured bacterium	0	0	0	0	0	0	0	0	0	0	0	0	0	0	0	0	0	0	0	0	0	0	0	0	0	0	0	0	0	0	0	0	0	0	0	0	0	0	0	0	0	0	0	0	0	0	0	0	0
D_0__Bacteria;D_1__Actinobacteria;D_2__Coriobacteriia;D_3__Coriobacteriales;D_4__Eggerthellaceae;D_5__Slackia;D_6__Slackia sp. S4-C6	0	0	0	0	0	0	0	0	0	0	0.020616	0.191307	0.127334	0.0342123	0.00844547	0.0577629	0.413529	0.308999	0	0	0.0228219	0.00439705	0.00527197	0	0.0216278	0	0.00654759	0.00736974	0.0078734	0	0.00191889	0.00393835	0.00517578	0	0.00534293	0	0.00991156	0	0.00492073	0	0.00467154	0	0.00762743	0	0.00511676	0	0	0	0.0216907
D_0__Bacteria;D_1__Actinobacteria;D_2__Thermoleophilia;D_3__Solirubrobacterales;D_4__67-14;D_5__uncultured bacterium;D_6__uncultured bacterium	0	0	0	0	0	0	0	0	0	0	0	0	0	0	0	0	0	0	0	0	0	0	0	0	0	0	0	0	0	0	0	0	0	0	0	0	0	0	0	0	0	0	0	0	0	0	0	0	0
D_0__Bacteria;D_1__Bacteroidetes;D_2__Bacteroidia;D_3__Bacteroidales;D_4__Bacteroidaceae;D_5__Bacteroides;D_6__Bacteroides pyogenes F0041	0	0	0	0	0	0	0	0	0	0	0	0	0	0	0	0	0	0	0	0	0.00912877	0	0	0	0	0	0	0	0	0	0	0	0	0	0	0	0	0	0	0	0	0	0	0	0	0	0	0	0
D_0__Bacteria;D_1__Bacteroidetes;D_2__Bacteroidia;D_3__Bacteroidales;D_4__Bacteroidales Incertae Sedis;D_5__Phocaeicola;D_6__Phocaeicola abscessus CCUG 55929	0	0	0	0	0	0	0	0	0	0	0	0	0	0	0	0	0	0	0	0	0	0	0	0	0	0	0	0	0	0	0	0	0	0	0	0	0	0	0	0	0	0	0.0032689	0	0	0	0.004172	0	0
D_0__Bacteria;D_1__Bacteroidetes;D_2__Bacteroidia;D_3__Bacteroidales;D_4__Muribaculaceae;D_5__Porphyromonadaceae bacterium C941;D_6__Porphyromonadaceae bacterium C941	0	0	0	0	0	0	0	0	0	0	0	0	0	0	0	0	0	0	0	0	0	0	0	0	0	0	0	0	0	0	0	0	0	0	0	0	0	0	0	0	0	0	0	0	0	0	0	0	0
D_0__Bacteria;D_1__Bacteroidetes;D_2__Bacteroidia;D_3__Bacteroidales;D_4__Paludibacteraceae;D_5__F0058;D_6__uncultured bacterium	0	0	0	0	0	0	0	0	0	0	0	0	0.0652997	0	0	0.00936695	0	0.0139189	0	0.00426367	0.181434	0	0.0355858	0	0.148691	0.0323301	0.0301189	0.109072	0.0740099	0.0864344	0.0479722	0.0866437	0.0517578	0.0204735	0.00267146	0.00528561	0.0121988	0	0.0108256	0.00616873	0.027095	0.00376286	0.0577506	0.024132	0.0786702	0.0190888	0.0945653	0.0180681	0.0433814
D_0__Bacteria;D_1__Bacteroidetes;D_2__Bacteroidia;D_3__Bacteroidales;D_4__Porphyromonadaceae;D_5__Porphyromonas;__	1.40752	5.5938	0.13226	0.123563	0.327671	2.22062	3.71995	0.399592	0.967027	0.568459	0.317307	0.0956537	0.0424448	0.361423	0.281516	0.354383	3.5944	3.90841	0.349317	0.281402	1.98094	0.0263823	0.720942	0	1.7951	0.232469	1.1563	1.13789	0.485001	2.28937	1.64161	4.66038	2.12595	1.94645	3.08821	4.22396	3.65584	2.25187	2.51843	3.10287	3.52702	0.714944	3.18173	5.06458	3.61179	2.87128	3.89943	3.81236	5.98808
D_0__Bacteria;D_1__Bacteroidetes;D_2__Bacteroidia;D_3__Bacteroidales;D_4__Porphyromonadaceae;D_5__Porphyromonas;D_6__Porphyromonadaceae bacterium FC4	0	0	0	0	0	0	0	0	0	0	0	0	0	0	0	0	0	0	0	0	0	0	0	0	0	0	0	0	0	0	0	0	0	0	0	0	0	0	0	0	0	0	0	0	0	0	0	0	0
D_0__Bacteria;D_1__Bacteroidetes;D_2__Bacteroidia;D_3__Bacteroidales;D_4__Porphyromonadaceae;D_5__Porphyromonas;D_6__Porphyromonas asaccharolytica	0	0	0	0	0	0	0	0	0	0	0	0	0	0	0	0	0	0	0	0	0.0136932	0	0	0	0	0	0	0	0	0	0	0	0	0	0	0	0	0	0	0	0	0	0	0	0	0	0	0	0
D_0__Bacteria;D_1__Bacteroidetes;D_2__Bacteroidia;D_3__Bacteroidales;D_4__Porphyromonadaceae;D_5__Porphyromonas;D_6__Porphyromonas bennonis	0	0	0.00452944	0.00374434	0.0164521	0	0	0	0	0	0	0	0	0	0	0	0	0	0	0	0	0	0	0	0	0	0	0	0	0	0	0	0	0	0	0	0	0	0	0	0	0	0	0	0	0	0	0	0
D_0__Bacteria;D_1__Bacteroidetes;D_2__Bacteroidia;D_3__Bacteroidales;D_4__Porphyromonadaceae;D_5__Porphyromonas;D_6__Porphyromonas sp. 2007b	0	0	0	0	0	0	0	0	0	0	0	0	0	0	0	0	0	0	0	0	0	0	0	0	0	0	0	0	0	0	0	0	0	0	0	0	0	0	0	0	0	0	0	0	0	0	0	0	0
D_0__Bacteria;D_1__Bacteroidetes;D_2__Bacteroidia;D_3__Bacteroidales;D_4__Porphyromonadaceae;D_5__Porphyromonas;D_6__Porphyromonas sp. oral clone HF001	0	0	0	0	0	0	0	0	0	0	0	0	0	0	0	0	0	0	0	0	0	0	0	0	0	0	0	0	0	0	0	0	0	0	0	0	0	0	0.00393658	0	0	0	0	0	0	0	0	0	0
D_0__Bacteria;D_1__Bacteroidetes;D_2__Bacteroidia;D_3__Bacteroidales;D_4__Porphyromonadaceae;D_5__Porphyromonas;D_6__uncultured bacterium	0	0	0	0	0	0	0	0	0	0	0	0	0	0	0	0	0	0	0	0	0	0	0	0	0	0	0	0	0	0	0	0	0	0	0	0	0	0	0	0	0	0	0	0	0	0	0	0	0
D_0__Bacteria;D_1__Bacteroidetes;D_2__Bacteroidia;D_3__Bacteroidales;D_4__Prevotellaceae;__;__	0	0	0	0	0	0	0	0	0	0	0	0	0	0	0	0	0	0	0	0	0	0	0	0	0	0	0	0	0	0	0	0	0	0	0	0	0	0	0	0	0	0	0	0	0	0	0	0	0
D_0__Bacteria;D_1__Bacteroidetes;D_2__Bacteroidia;D_3__Bacteroidales;D_4__Prevotellaceae;D_5__Alloprevotella;__	0	0	0	0	0	0	0	0	0	0	0	0.00393097	0	0	0	0	0	0	0	0.0426367	0.123238	0	0	0	0	0.184743	0.81452	0.331638	0.677112	0.378719	0.596774	0.720718	1.2396	1.11727	3.74984	0.234077	1.95181	0.0331337	1.42701	0.224542	2.15919	0	0	0	0	0	0	0	0
D_0__Bacteria;D_1__Bacteroidetes;D_2__Bacteroidia;D_3__Bacteroidales;D_4__Prevotellaceae;D_5__Alloprevotella;D_6__Alloprevotella tannerae	0	0	0	0	0	0	0	0	0	0	0.0179269	0.0943433	0.0391798	0.217555	0.173601	0.218562	0.644664	0.661146	0	0	0.204256	0	0.0144979	0	0.0729937	0.0939112	0.680949	0.212249	0.628297	0.373032	0.489317	0.62226	0.989868	0.0643454	0	0.00830596	0.0121988	0	0.013778	0	0.0177519	0.0150515	0.0217927	0.17522	0.0562843	0	0.0639706	0.0112925	0.0477196
D_0__Bacteria;D_1__Bacteroidetes;D_2__Bacteroidia;D_3__Bacteroidales;D_4__Prevotellaceae;D_5__Alloprevotella;D_6__Prevotella sp. oral clone BU035	0	0	0	0	0	0	0	0	0	0	0.00627443	0.0786194	0.0457098	0.0263172	0.0253364	0.088986	0.415101	0.122486	0	0	0	0	0	0	0	0.0738973	0.13488	0.162134	0.248799	0.0909835	0.123768	0.227112	0.381714	0	0	0	0	0	0	0	0	0	0	0	0	0	0	0	0
D_0__Bacteria;D_1__Bacteroidetes;D_2__Bacteroidia;D_3__Bacteroidales;D_4__Prevotellaceae;D_5__Alloprevotella;D_6__uncultured Bacteroidetes bacterium	1.41006	7.26272	0.909511	1.39214	1.78368	9.81242	4.86157	5.63481	4.61886	3.00471	0.347782	1.79645	2.07109	0.555292	0.196123	0.399657	2.0472	1.4573	0.0126259	0.142122	0.504365	0	0.0329498	0	0.0621798	0.329459	1.03845	0.638219	2.077	0.403739	1.05539	1.56484	2.70693	2.34276	5.93243	1.95719	6.54849	1.11059	3.11088	0.90927	4.33986	0.0809016	1.4503	0.344144	0.649189	0.396093	0.81493	0.286831	2.27753
D_0__Bacteria;D_1__Bacteroidetes;D_2__Bacteroidia;D_3__Bacteroidales;D_4__Prevotellaceae;D_5__Alloprevotella;D_6__uncultured Prevotellaceae bacterium	0	0	0	0	0	0	0	0	0	0	0	0	0	0	0	0	0	0	0	0	0	0	0	0	0	0	0	0.0206353	0	0	0	0.0446347	0	0.096518	0	0	0	0	0	0	0	0.01317	0.00435853	0.043018	0.0358173	0.0556757	0.0556266	0.117442	0.0332591
D_0__Bacteria;D_1__Bacteroidetes;D_2__Bacteroidia;D_3__Bacteroidales;D_4__Prevotellaceae;D_5__Prevotella 2;__	0	0	0	0	0	0	0	0	0	0	0.0358539	0.0642059	0.0555048	0.310543	0.193307	0	0.572336	0.453755	0	0	0.0661836	0	0	0	0.0892145	0	0	0	0	0	0	0	0	0	0.00979537	0	0	0.0171804	0.00590487	0	0.00560585	0	0	0	0.00319797	0.0143166	0.0570173	0	0.0173526
D_0__Bacteria;D_1__Bacteroidetes;D_2__Bacteroidia;D_3__Bacteroidales;D_4__Prevotellaceae;D_5__Prevotella 2;D_6__Prevotella loescheii DSM 19665 = JCM 12249 = ATCC 15930	0	0	0	0	0	0	0	0	0	0	0	0	0	0	0	0	0	0	0	0	0	0	0	0	0	0	0.0327379	0.0309529	0.0157468	0.0443545	0.0182294	0.0525114	0.0530518	0.115529	0.0151383	0.0989164	0.0678561	0.158306	0.0226353	0.0259087	0.00934309	0	0	0.998856	0.263513	0.553576	0.289258	0.359103	0.0578419
D_0__Bacteria;D_1__Bacteroidetes;D_2__Bacteroidia;D_3__Bacteroidales;D_4__Prevotellaceae;D_5__Prevotella 2;D_6__Prevotella shahii DSM 15611 = JCM 12083	0	0	0	0	0	0	0	0	0	0	0.0421283	0.438959	1.25049	0	0	0	0	0	0	0.0270032	0	0	0	0	0	0	0	0	0	0	0	0	0	0.0745821	0.444353	0.0354891	0.735743	0	0.829635	0.0838947	0.610104	0	0	0	0	0	0	0	0
D_0__Bacteria;D_1__Bacteroidetes;D_2__Bacteroidia;D_3__Bacteroidales;D_4__Prevotellaceae;D_5__Prevotella 2;D_6__Prevotella sp. 8404125	0	0	0	0	0	0	0	0	0	0	0	0	0.00544164	0	0	0	0	0	0	0	0.011411	0	0.0158159	0	0	0	0	0.0103176	0.00629872	0.0341188	0.00383778	0.0157534	0	0.0321727	0.00445244	0.0166119	0.00686185	0.0049087	0.00885731	0.00616873	0	0	0	0	0	0	0	0	0
D_0__Bacteria;D_1__Bacteroidetes;D_2__Bacteroidia;D_3__Bacteroidales;D_4__Prevotellaceae;D_5__Prevotella 2;D_6__Prevotella sp. oral clone IK053	0	0	0	0	0	0	0	0	0	0	0	0.0799298	0.192634	0	0	0	0.842781	0.484376	0	0	0.0410795	0	0.191109	0	0.189243	0	0	0	0	0	0	0	0	0	0	0	0	0	0	0	0	0	0	0	0	0	0	0	0
D_0__Bacteria;D_1__Bacteroidetes;D_2__Bacteroidia;D_3__Bacteroidales;D_4__Prevotellaceae;D_5__Prevotella 2;D_6__Prevotella sp. oral taxon 781	0	0	0	0	0	0	0	0	0	0	0	0	0	0	0	0	0	0	0	0	0	0	0	0	0.0162208	0	0	0	0	0	0	0	0	0	0	0	0	0	0	0	0	0	0	0.0251813	0.0230254	0.0524943	0.0319853	0.00903404	0.00867629
D_0__Bacteria;D_1__Bacteroidetes;D_2__Bacteroidia;D_3__Bacteroidales;D_4__Prevotellaceae;D_5__Prevotella 2;D_6__uncultured Prevotella sp.	0	0	0	0	0	0	0	0	0	0	0	0.0235858	0.0304732	0.0210537	0.0187677	0	0.00628941	0	0	0	0	0	0	0	0	0	0	0	0	0	0	0	0	0	0	0	0	0	0	0	0	0	0	0	0	0	0	0	0
D_0__Bacteria;D_1__Bacteroidetes;D_2__Bacteroidia;D_3__Bacteroidales;D_4__Prevotellaceae;D_5__Prevotella 2;D_6__unidentified	0	0	0	0	0	0	0	0	0	0	0.0421283	0.158549	0.376562	0.108778	0.105099	0.126454	0.463844	0.239404	0	0	0.120956	0	0.127845	0	0.351451	0.0169348	0.00785711	0.0221092	0.0220455	0.0511782	0.0105539	0.0630136	0.00776367	0.159401	0	0	0	0.0306794	0	0	0	0.0357472	0.0185238	0.59071	0.215543	0.125668	0.1043	0.140028	0.030367
D_0__Bacteria;D_1__Bacteroidetes;D_2__Bacteroidia;D_3__Bacteroidales;D_4__Prevotellaceae;D_5__Prevotella 6;__	0	0	0	0	0	0	0	0	0	0	0	0	0	0	0	0	0	0	0	0	0	0	0	0	0	0	0	0	0	0	0.00191889	0	0	0	0	0	0	0	0	0	0	0	0	0	0	0	0	0	0
D_0__Bacteria;D_1__Bacteroidetes;D_2__Bacteroidia;D_3__Bacteroidales;D_4__Prevotellaceae;D_5__Prevotella 6;D_6__Prevotella salivae	0	0	0	0	0	0	0	0	0	0	0	0	0	0	0	0	0	0	0	0	0	0	0	0	0	0	0	0	0	0	0	0	0	0	0	0	0	0	0	0	0	0	0	0	0	0	0	0	0
D_0__Bacteria;D_1__Bacteroidetes;D_2__Bacteroidia;D_3__Bacteroidales;D_4__Prevotellaceae;D_5__Prevotella 6;D_6__uncultured bacterium	0.259899	2.13257	0.16306	0.210432	0.255008	0.0108217	0.0145614	1.6808	0.624929	0.503492	0.00985981	0	0	0	0	0	0	0	0	0.0156334	0.255606	0	0.0514017	0	0.0216278	0.283273	1.71547	0.642641	1.49437	0.606178	1.64353	0.422716	0.815186	0.0204735	0.10953	0	0.0678561	0	0.0364134	0	0.012146	0.0884273	1.6715	0.0650516	0.360731	0.314966	0.891417	0	0.944269
D_0__Bacteria;D_1__Bacteroidetes;D_2__Bacteroidia;D_3__Bacteroidales;D_4__Prevotellaceae;D_5__Prevotella 6;D_6__unidentified	0	0	0	0	0	0	0	0	0	0	0	0	0	0	0	0	0	0	0	0	0	0	0	0	0	0	0	0	0	0	0	0	0	0	0	0	0	0	0	0	0	0	0	0	0	0	0	0	0
D_0__Bacteria;D_1__Bacteroidetes;D_2__Bacteroidia;D_3__Bacteroidales;D_4__Prevotellaceae;D_5__Prevotella 7;__	0.0114381	0	0	0	0	0	0	0	0	0	0.0510918	0.128412	0.128423	0.0254399	0.0619334	0.068691	0.286168	0.565105	0	0.00994855	0.351458	0	0.296548	0.0120489	0.370375	1.11616	5.26819	2.24777	6.44516	1.91975	5.32683	2.10045	4.29719	0.0701949	0.293861	0.017367	0.382739	0	0.311974	0	0.00280293	0.0395101	3.95864	0.304273	1.8868	1.13579	2.4434	0	2.56674
D_0__Bacteria;D_1__Bacteroidetes;D_2__Bacteroidia;D_3__Bacteroidales;D_4__Prevotellaceae;D_5__Prevotella 7;D_6__Prevotella dentalis DSM 3688	0	0	0	0	0	0	0	0	0	0	0	0	0	0	0	0	0	0	0	0	0	0	0	0	0	0	0	0.0132655	0	0.0102356	0	0.0131278	0	0	0	0	0	0	0	0	0	0	0	0	0	0	0	0	0
D_0__Bacteria;D_1__Bacteroidetes;D_2__Bacteroidia;D_3__Bacteroidales;D_4__Prevotellaceae;D_5__Prevotella 7;D_6__Prevotella denticola	0	0	0	0	0	0	0	0	0	0	0.0349575	0.133653	0.0783597	0	0	0.257591	0	0	0	0.0611125	0.0216808	0	0.0250418	0	0.0270347	0.0369487	0.0104761	0.0339008	0.0141721	0.0898462	0	0.13653	0.0194092	0.0116992	0.00534293	0	0.0129613	0	0.0531439	0	0.0355037	0	0	0	0.0351777	0.0922627	0.105691	0	0.135929
D_0__Bacteria;D_1__Bacteroidetes;D_2__Bacteroidia;D_3__Bacteroidales;D_4__Prevotellaceae;D_5__Prevotella 7;D_6__Prevotella enoeca	0	0	0	0	0	0	0	0	0	0	0.0143415	0.111378	0.0816247	0.0043862	0	0	0	0	0	0	0	0	0.0144979	0	0.0243312	0	0	0	0	0	0	0	0	0	0	0	0	0	0	0	0	0	0	0	0	0	0	0	0
D_0__Bacteria;D_1__Bacteroidetes;D_2__Bacteroidia;D_3__Bacteroidales;D_4__Prevotellaceae;D_5__Prevotella 7;D_6__Prevotella melaninogenica	0.0502005	0.0183263	0.598792	0.384918	0.265976	0	0.334912	13.0105	13.8191	10.817	3.35951	25.7059	23.7277	0.0596523	0.152957	0.0171727	0	0	0.0238489	0.112277	1.48571	0	0	0.00602446	0.0270347	0.648141	2.87963	2.08564	5.10826	1.56264	4.07668	3.87534	6.8178	2.2477	6.81401	0.401706	3.53233	0.601316	3.90115	0.259087	4.66033	0.502342	3.99024	1.41435	1.12697	0.884449	1.50748	1.11796	1.9753
D_0__Bacteria;D_1__Bacteroidetes;D_2__Bacteroidia;D_3__Bacteroidales;D_4__Prevotellaceae;D_5__Prevotella 7;D_6__Prevotella pleuritidis JCM 14110	0	0	0	0	0	0	0	0	0	0	0	0	0	0.331596	0.338757	0.00936695	0.0157235	0.036189	0	0	0	0	0	0	0	0	0	0	0	0	0	0	0	0	0	0	0	0	0	0	0	0	0	0	0	0	0	0	0
D_0__Bacteria;D_1__Bacteroidetes;D_2__Bacteroidia;D_3__Bacteroidales;D_4__Prevotellaceae;D_5__Prevotella 7;D_6__Prevotella sp. canine oral taxon 195	0	0	0	0	0	0	0	0	0	0	0	0	0	0	0	0	0	0	0	0	0	0	0	0	0	0	0	0	0	0.00454918	0	0	0	0	0	0	0	0	0	0	0	0	0	0	0	0	0	0	0
D_0__Bacteria;D_1__Bacteroidetes;D_2__Bacteroidia;D_3__Bacteroidales;D_4__Prevotellaceae;D_5__Prevotella 7;D_6__Prevotella sp. E7_34	0	0	0	0	0	0	0	0	0	0	0	0	0	0	0	0	0	0	0	0	0	0	0	0	0	0	0	0	0	0	0	0	0	0	0	0	0	0	0	0	0	0	0	0	0	0	0	0	0
D_0__Bacteria;D_1__Bacteroidetes;D_2__Bacteroidia;D_3__Bacteroidales;D_4__Prevotellaceae;D_5__Prevotella 7;D_6__Prevotella sp. oral clone AH125	0	0	0	0	0	0	0	0	0	0	0.0367502	0.128412	0.171956	0.0342123	0	0.0577629	0	0	0	0	0	0	0	0	0	0	0	0	0	0	0	0	0	0	0	0.00679579	0	0	0	0	0	0	0	0	0.0121523	0.0254518	0.012516	0	0.028921
D_0__Bacteria;D_1__Bacteroidetes;D_2__Bacteroidia;D_3__Bacteroidales;D_4__Prevotellaceae;D_5__Prevotella 7;D_6__Prevotella sp. oral clone DO014	0	0	0	0	0	0	0	0	0	0	0	0	0	0	0	0	0	0	0	0	0	0	0	0	0	0	0	0	0	0	0	0	0	0	0	0	0	0	0	0	0	0	0	0	0	0	0	0	0
D_0__Bacteria;D_1__Bacteroidetes;D_2__Bacteroidia;D_3__Bacteroidales;D_4__Prevotellaceae;D_5__Prevotella 7;D_6__Prevotella sp. oral clone P4PB_83 P2	0	0	0	0	0	0	0	0	0	0	0	0	0	0	0	0	0	0	0	0	0.0399384	0	0	0	0	0.0138557	0.238332	0.0486403	0.209432	0.0648258	0.147754	0.154908	0.234204	0.00877437	0.0721295	0.00830596	0.0571821	0	0.110224	0	0.0317665	0.00940716	0.0937085	0.0104922	0.0479696	0.0365869	0.08344	0.00677553	0.0462735
D_0__Bacteria;D_1__Bacteroidetes;D_2__Bacteroidia;D_3__Bacteroidales;D_4__Prevotellaceae;D_5__Prevotella 7;D_6__Prevotella sp. P2A_FAAD4	0	0	0	0	0	0	0	0	0	0	0	0	0	0	0	0	0	0	0	0	0	0	0	0	0	0	0	0	0	0	0	0	0	0	0	0	0	0	0	0	0	0	0	0	0	0	0	0	0
D_0__Bacteria;D_1__Bacteroidetes;D_2__Bacteroidia;D_3__Bacteroidales;D_4__Prevotellaceae;D_5__Prevotella 7;D_6__Prevotella veroralis DSM 19559 = JCM 6290	0	0	0	0	0	0	0	0	0	0	0.0708114	0.327581	0.0642114	0.274576	0.152957	0.647881	0.470133	0.542835	0	0	0	0.0131912	0.0448117	0	0	0	0	0	0	0.0375307	0	0.0315068	0	0	0	0	0	0	0	0	0	0	0	0	0.0620407	0.0986256	0.0876119	0	0.059288
D_0__Bacteria;D_1__Bacteroidetes;D_2__Bacteroidia;D_3__Bacteroidales;D_4__Prevotellaceae;D_5__Prevotella 7;D_6__uncultured bacterium	0	0	0	0	0	0	0	0	0	0	0	0	0	0	0	0	0	0	0	0	0	0	0	0	0	0	0	0	0	0	0	0	0	0	0.131792	0	0.0869167	0	0.13778	0	0	0	0	0	0	0	0	0	0
D_0__Bacteria;D_1__Bacteroidetes;D_2__Bacteroidia;D_3__Bacteroidales;D_4__Prevotellaceae;D_5__Prevotella 7;D_6__uncultured organism	0	0	0	0	0	0	0	0	0	0	0.00268904	0.00917227	0	0.0166675	0.00375354	0	0	0	0	0	0	0	0.00263598	0	0	0	0	0	0	0	0	0	0	0	0	0	0	0	0.00295244	0	0	0	0	0	0	0	0	0	0
D_0__Bacteria;D_1__Bacteroidetes;D_2__Bacteroidia;D_3__Bacteroidales;D_4__Prevotellaceae;D_5__Prevotella 7;D_6__unidentified	0	0	0	0	0	0	0	0	0	0	0	0	0	0	0	0	0	0	0	0	0	0	0	0	0	0	0	0	0	0	0	0	0	0	0	0	0	0	0	0	0	0	0	0	0.00383757	0	0	0	0
D_0__Bacteria;D_1__Bacteroidetes;D_2__Bacteroidia;D_3__Bacteroidales;D_4__Prevotellaceae;D_5__Prevotella;__	0	0	0	0	0	0	0	0	0	0	0.0358539	0.0838607	0.116451	0.297384	0.113545	0.126454	0.419818	0.558146	0	0	0.0969932	0	0.125209	0	0.277106	0	0	0	0	0.0159221	0	0.0275685	0	0	0	0.0279382	0.0457457	0	0.054128	0	0	0.0225772	0	0.0230828	0.023665	0.0747646	0.054236	0	0.028921
D_0__Bacteria;D_1__Bacteroidetes;D_2__Bacteroidia;D_3__Bacteroidales;D_4__Prevotellaceae;D_5__Prevotella;D_6__Chlamydia trachomatis	0	0	0	0	0	0	0	0	0	0	0	0.0144136	0	0	0	0	0	0	0	0	0	0	0	0	0	0	0	0	0	0	0	0	0	0	0	0	0	0	0	0	0	0	0	0	0	0	0	0	0
D_0__Bacteria;D_1__Bacteroidetes;D_2__Bacteroidia;D_3__Bacteroidales;D_4__Prevotellaceae;D_5__Prevotella;D_6__Prevotella aurantiaca JCM 15754	0	0	0	0	0	0	0	0	0	0	0.00985981	0.0157239	0.0772713	0	0	0	0	0	0	0	0	0	0	0	0	0	0	0	0	0	0	0	0	0.0511838	0.501345	0.0158568	0.320982	0	0.456643	0.0197399	0.378395	0	0	0	0	0	0	0	0
D_0__Bacteria;D_1__Bacteroidetes;D_2__Bacteroidia;D_3__Bacteroidales;D_4__Prevotellaceae;D_5__Prevotella;D_6__Prevotella bivia	0	0	0	0	0	0	0	0	0	0	0.00537808	0.00393097	0	0	0	0	0	0	0	0	0	0	0	0	0	0	0	0	0	0	0	0	0	0	0	0	0	0	0	0	0	0	0	0	0	0	0	0	0
D_0__Bacteria;D_1__Bacteroidetes;D_2__Bacteroidia;D_3__Bacteroidales;D_4__Prevotellaceae;D_5__Prevotella;D_6__Prevotella disiens JCM 6334 = ATCC 29426	0	0	0	0	0	0	0	0	0	0	0	0	0	0	0	0	0	0	0	0	0	0	0	0	0	0	0	0	0	0	0	0	0	0	0	0	0	0	0	0	0	0	0	0	0	0	0	0	0
D_0__Bacteria;D_1__Bacteroidetes;D_2__Bacteroidia;D_3__Bacteroidales;D_4__Prevotellaceae;D_5__Prevotella;D_6__Prevotella intermedia	0	0	0	0	0	0	0	0	0	0	0	0	0	0	0	0	0	0	0	0	0	0	0	0	0	0	0	0	0	0	0	0	0	0	0	0	0	0	0	0	0	0	0	0	0	0	0	0	0
D_0__Bacteria;D_1__Bacteroidetes;D_2__Bacteroidia;D_3__Bacteroidales;D_4__Prevotellaceae;D_5__Prevotella;D_6__Prevotella nigrescens	0	0	0	0	0	0	0	0	0	0	0.12997	0.449441	0.266641	0.861449	0.507667	1.48778	4.40573	2.76289	0	0.0312669	0.305814	0.0549632	0.204289	0.0346406	1.10977	0.0631206	0.0274999	0.22404	0.0425163	0.171731	0.0191889	0.445034	0.0517578	0.197423	0.0302766	0.0792842	0.136475	0.128853	0.265719	0.0493498	0.075679	0	0.0152549	0.302175	0.344742	0.257699	0.223897	0.0542042	0.370188
D_0__Bacteria;D_1__Bacteroidetes;D_2__Bacteroidia;D_3__Bacteroidales;D_4__Prevotellaceae;D_5__Prevotella;D_6__Prevotella nigrescens CC14M	0	0	0	0	0	0	0	0	0	0	0	0	0	0.00175448	0	0	0.00786176	0	0	0	0	0	0	0	0	0	0	0	0	0	0	0	0	0	0	0	0	0	0	0	0	0	0	0	0	0	0	0	0
D_0__Bacteria;D_1__Bacteroidetes;D_2__Bacteroidia;D_3__Bacteroidales;D_4__Prevotellaceae;D_5__Prevotella;D_6__Prevotella oris	0	0	0	0	0	0	0	0	0	0	0.109354	0.400959	0.134953	0.527221	0.292776	0.761845	0.522021	1.12882	0.0168345	0.133595	0.332059	0.0329779	0.478431	0.0602446	1.0557	0.0138557	0.0222618	0.0471663	0	0.0671004	0	0.143093	0.0349365	0.0994428	0.0267146	0.00981614	0.0282098	0.0171804	0.0708585	0.0123375	0.0691388	0	0.0305097	0.132202	0.0984976	0.299058	0.289258	0.0496872	0.0853168
D_0__Bacteria;D_1__Bacteroidetes;D_2__Bacteroidia;D_3__Bacteroidales;D_4__Prevotellaceae;D_5__Prevotella;D_6__Prevotella oulorum F0390	0	0	0	0	0	0	0	0	0	0	0	0	0	0	0	0	0	0	0	0	0	0	0	0	0	0	0	0	0	0	0	0	0	0	0	0	0	0	0	0	0	0	0	0	0	0	0	0	0
D_0__Bacteria;D_1__Bacteroidetes;D_2__Bacteroidia;D_3__Bacteroidales;D_4__Prevotellaceae;D_5__Prevotella;D_6__Prevotella pallens	0	0	0	0	0	0	0	0	0	0	0	0	0	0	0	0	0	0	0	0	0.757688	0	0	0	0	0.121623	1.39987	0.580736	1.82033	0.404877	1.19643	1.7355	3.22192	0.0804317	0.573474	0.0218975	0.435346	0.0159533	0.560963	0.0234412	0.447534	0.0658501	2.40264	0.189909	1.07772	0.645839	1.79813	0	1.37808
D_0__Bacteria;D_1__Bacteroidetes;D_2__Bacteroidia;D_3__Bacteroidales;D_4__Prevotellaceae;D_5__Prevotella;D_6__Prevotella sp. oral clone BS041	0	0	0	0	0	0	0	0	0	0	0	0.00917227	0.00544164	0	0.00750708	0	0	0	0	0	0	0	0.0105439	0	0.0108139	0	0	0	0	0	0	0	0	0	0	0	0	0	0	0	0.00654016	0	0	0	0	0	0	0	0
D_0__Bacteria;D_1__Bacteroidetes;D_2__Bacteroidia;D_3__Bacteroidales;D_4__Prevotellaceae;D_5__Prevotella;D_6__Prevotella sp. oral taxon 299 str. F0039	1.70872	8.1375	2.59084	3.6994	4.35158	7.91068	19.919	1.70036	0.932714	0.820205	0.0752931	0.0117929	0.0163249	0.445637	0.161402	0	0.119499	0.306215	0.00841727	0.0653762	0	0	0	0	0	0.0431068	0.268451	0.215196	0.244075	0.118279	0.383778	1.14606	1.21631	0.880362	1.91455	0.39038	2.10582	0.100628	2.00766	0.171491	1.86862	0.176855	0.835749	0.289584	0.706113	0.536078	1.02909	0.0700138	0.621801
D_0__Bacteria;D_1__Bacteroidetes;D_2__Bacteroidia;D_3__Bacteroidales;D_4__Prevotellaceae;D_5__Prevotella;D_6__Prevotella sp. oral taxon G60	0	0	0	0	0	0	0	0	0	0	0.249184	0.298754	0.530016	0.743899	0.372539	0.226368	0.825485	0.455146	0	0.0781672	0	0.0109926	0.0909414	0	0.177077	0.00769764	0.0576188	0.0324269	0.0141721	0.0864344	0.0681205	0.0932077	0.0271729	0	0	0	0	0.0049087	0	0	0	0.0545615	0	0.139546	0.0735534	0.448587	0.134895	0	0.0318131
D_0__Bacteria;D_1__Bacteroidetes;D_2__Bacteroidia;D_3__Bacteroidales;D_4__Prevotellaceae;D_5__Prevotella;D_6__uncultured Prevotellaceae bacterium	0	0	0	0	0	0	0	0	0	0	0	0	0	0	0	0	0	0	0	0	0	0	0	0	0	0	0	0	0	0	0	0	0	0	0	0	0	0	0	0	0	0	0	0	0	0	0	0	0
D_0__Bacteria;D_1__Bacteroidetes;D_2__Bacteroidia;D_3__Bacteroidales;D_4__Prevotellaceae;D_5__Prevotella;D_6__unidentified	0.0025418	0	0	0	0	0	0	0	0.00311944	0	0.0242014	0.124481	0.215489	0.0421075	0.0168909	0	0.0220129	0.00695943	0	0	0	0	0	0	0.00946214	0	0	0	0	0	0	0	0	0	0	0	0	0	0	0	0	0	0	0.0188859	0.0185482	0.0461313	0.0389386	0.0203266	0.00867629
D_0__Bacteria;D_1__Bacteroidetes;D_2__Bacteroidia;D_3__Bacteroidales;D_4__Prevotellaceae;D_5__Prevotellaceae UCG-004;__	0	0	0	0	0	0	0	0	0	0	0	0	0	0	0	0	0	0	0	0	0	0	0	0	0	0	0	0	0	0	0	0	0	0	0	0	0	0	0	0	0	0	0	0	0	0	0	0	0
D_0__Bacteria;D_1__Bacteroidetes;D_2__Bacteroidia;D_3__Bacteroidales;D_4__Prevotellaceae;D_5__uncultured;D_6__uncultured Prevotella sp.	0	0	0	0	0	0	0	0	0	0	0.0197196	0.0825504	0.0304732	0	0	0	0	0	0	0	0	0	0	0	0	0	0	0	0	0	0	0	0	0	0	0	0	0	0	0	0	0	0	0	0	0	0	0	0
D_0__Bacteria;D_1__Bacteroidetes;D_2__Bacteroidia;D_3__Bacteroidales;D_4__Rikenellaceae;D_5__Blvii28 wastewater-sludge group;D_6__uncultured Bacteroidetes bacterium	0	0	0	0	0	0	0	0	0	0	0	0	0	0	0	0	0	0	0	0	0	0	0	0	0	0	0.00654759	0.00589579	0.0299189	0	0	0.00918949	0.0194092	0	0	0	0.00228728	0	0.00688902	0	0.00467154	0	0	0	0.00319797	0	0	0	0
D_0__Bacteria;D_1__Bacteroidetes;D_2__Bacteroidia;D_3__Bacteroidales;D_4__Rikenellaceae;D_5__Rikenellaceae RC9 gut group;__	0	0	0	0	0	0	0	0	0	0	0	0	0	0	0	0	0.00628941	0	0	0	0	0	0	0	0	0	0	0	0	0	0	0	0	0	0	0	0	0	0	0	0	0	0	0	0	0	0	0	0
D_0__Bacteria;D_1__Bacteroidetes;D_2__Bacteroidia;D_3__Bacteroidales;D_4__Rikenellaceae;D_5__Rikenellaceae RC9 gut group;D_6__Bacteroidales oral clone MCE7_164	0	0	0	0	0	0	0	0	0	0	0	0	0	0	0	0	0	0	0	0	0	0	0	0	0	0	0	0	0	0	0	0	0	0	0	0	0	0	0	0	0	0	0	0	0	0	0	0	0
D_0__Bacteria;D_1__Bacteroidetes;D_2__Bacteroidia;D_3__Bacteroidales;D_4__Tannerellaceae;D_5__Tannerella;__	0	0	0	0	0	0	0	0	0	0	0	0.0104826	0	0.118427	0.077886	0.0359066	0.0628941	0.116918	0	0	0.0935699	0	0.0184519	0	0.108139	0.026172	0.0157142	0.0383226	0.0314936	0.0466291	0.025905	0.0262557	0	0	0	0	0	0	0	0	0.00560585	0	0	0.00734453	0.00959392	0.0111351	0.0305946	0	0
D_0__Bacteria;D_1__Bacteroidetes;D_2__Bacteroidia;D_3__Bacteroidales;D_4__Tannerellaceae;D_5__Tannerella;D_6__uncultured bacterium	0	0	0	0	0	0	0	0	0	0	0.0394392	0.279099	0.604022	0.0140358	0.0065687	0	0	0	0	0.00994855	0.442745	0.0109926	0.0369038	0	0.114897	0.00615811	0.0510712	0	0	0.158084	0.0748367	0.0695775	0.0530518	0.115529	0.42031	0.108733	0.142574	0.0736305	0.267688	0.107336	0.220497	0.359354	0.0108963	0.680943	0.170132	1.08329	0.27118	0.2123	0.0621801
D_0__Bacteria;D_1__Bacteroidetes;D_2__Bacteroidia;D_3__Flavobacteriales;D_4__Flavobacteriaceae;D_5__Capnocytophaga;__	0	0	0	0	0	0	0	0	0	0	0.0564698	0.12055	0.0119716	0.252645	0.201753	0.0359066	0	0	0.011223	0.33683	0.642437	0	1.07548	0.0150611	0.993525	0.058502	0.18988	0.193087	0.0566884	0.322992	0.359792	0.238927	0.095752	0.241295	0.169193	0.52252	0.365965	0.344836	0.284418	0.296099	0.138278	0.252112	0.261512	0.838326	0.368407	0.892403	0.488124	0.589471	0.174972
D_0__Bacteria;D_1__Bacteroidetes;D_2__Bacteroidia;D_3__Flavobacteriales;D_4__Flavobacteriaceae;D_5__Capnocytophaga;D_6__Capnocytophaga gingivalis	0.0578259	0.776425	0.00634121	0.0187217	0.0370172	0.0014429	0.00776609	0	0	0.0243625	0.266215	0.0458613	0.0370032	0	0	0.0499571	0.0471706	0.0139189	0	0.108013	0.157471	0.222051	0.250418	0	0.232498	0.0138557	0.475355	0.0736974	0.135422	0.110318	0.445182	0.115525	0.367481	0.10383	0.403391	0.0619172	0.130375	0.0539957	0.195845	0.0592198	0.119592	0.10536	0	0.636876	0.161178	0.248155	0.0959559	0.591729	0.060734
D_0__Bacteria;D_1__Bacteroidetes;D_2__Bacteroidia;D_3__Flavobacteriales;D_4__Flavobacteriaceae;D_5__Capnocytophaga;D_6__Capnocytophaga granulosa	0	0	0	0	0	0	0	0	0	0	0	0	0	0	0	0	0	0	0	0	0.13579	0	0.112029	0	0.147339	0	0.0811901	0.0810671	0	0.152397	0.0978633	0.116838	0	0.0716573	0	0.0218975	0.021348	0	0.04035	0.0641548	0	0	0	0	0	0	0.0876119	0.110667	0
D_0__Bacteria;D_1__Bacteroidetes;D_2__Bacteroidia;D_3__Flavobacteriales;D_4__Flavobacteriaceae;D_5__Capnocytophaga;D_6__Capnocytophaga ochracea	0	0	0	0	0	0	0	0	0	0	0.105769	0.0314478	0	0	0	0	0.597494	0.14754	0	0	0.118674	0	0.26887	0	0.252774	0	0	0.0501142	0	0.038668	0.0191889	0	0	0	0	0.0437951	0.0243977	0.117809	0.0118097	0	0.012146	0.0395101	0	0.30952	0.102335	0.139985	0.045892	0	0
D_0__Bacteria;D_1__Bacteroidetes;D_2__Bacteroidia;D_3__Flavobacteriales;D_4__Flavobacteriaceae;D_5__Capnocytophaga;D_6__uncultured Capnocytophaga sp.	0	0	0	0	0	0	0	0	0	0	0	0	0	0	0	0	0	0	0	0	0.259029	0	1.03462	0	0.271699	0	0	0	0	0	0	0	0	0	0.00979537	0	0.00762428	0.0134989	0.0255878	0.0111037	0.0149489	0	0	0	0	0	0	0	0
D_0__Bacteria;D_1__Bacteroidetes;D_2__Bacteroidia;D_3__Flavobacteriales;D_4__Flavobacteriaceae;D_5__Capnocytophaga;D_6__unidentified	0	0	0	0	0	0	0	0	0	0	0	0.00917227	0	0.0508799	0.0140758	0	0.0204406	0.0167026	0	0	0.00798768	0	0	0	0	0	0	0	0	0.00796106	0.00479722	0	0.00776367	0	0	0	0	0	0	0	0	0	0	0.00839375	0.0127919	0.0334054	0.0305946	0.0993744	0.00723024
D_0__Bacteria;D_1__Bacteroidetes;D_2__Bacteroidia;D_3__Flavobacteriales;D_4__Weeksellaceae;D_5__Bergeyella;__	0	0	0	0	0	0	0	0	0	0	0	0	0	0	0	0	0	0	0	0	0.011411	0	0	0	0	0	0	0	0	0	0	0	0	0.0233983	0.00534293	0	0.0137237	0.0257707	0	0.0530511	0.0158832	0.0714944	0.0283305	0.0514117	0.0191878	0.0827182	0.0695333	0.169388	0.0491656
D_0__Bacteria;D_1__Bacteroidetes;D_2__Bacteroidia;D_3__Flavobacteriales;D_4__Weeksellaceae;D_5__Bergeyella;D_6__uncultured bacterium	0.533142	0.401346	0.154907	0.073389	0.0383882	0.152947	0.116491	0.447096	0.0176768	0	0.209745	0.141515	0.0206782	0	0	0.0234174	0	0	0.47277	0.504534	0.243054	0.639771	0.378264	0.165673	0.235202	0.0446463	0.206904	0.660329	0.122825	0.47084	0.260969	0.417465	0.197974	0.824791	0.40161	1.40673	1.07731	1.55728	0.954621	5.90224	0.819389	0.22389	0.403164	0.974724	0.591625	0.359506	0.408856	1.33478	0.569743
D_0__Bacteria;D_1__Bacteroidetes;D_2__Bacteroidia;D_3__Flavobacteriales;D_4__Weeksellaceae;D_5__Bergeyella;D_6__uncultured Bergeyella sp.	0	0	0	0	0	0	0	0	0	0	0	0	0	0	0	0	0	0	0	0	0	0	0	0	0	0	0	0	0	0	0	0	0	0	0	0	0	0	0	0	0	0	0	0	0	0	0	0	0
D_0__Bacteria;D_1__Bacteroidetes;D_2__Bacteroidia;D_3__Flavobacteriales;D_4__Weeksellaceae;D_5__Chryseobacterium;__	0	0	0	0	0	0	0	0	0	0	0	0	0	0	0.00563031	0	0	0	0	0	0	0	0	0	0	0	0	0	0	0	0	0	0	0	0	0	0	0	0	0	0	0	0	0	0	0	0	0	0
D_0__Bacteria;D_1__Bacteroidetes;D_2__Bacteroidia;D_3__Sphingobacteriales;D_4__Lentimicrobiaceae;D_5__Bacteroidia bacterium feline oral taxon 312;D_6__Bacteroidia bacterium feline oral taxon 312	0	0	0	0	0	0	0	0	0	0	0.00537808	0.00917227	0	0.0798288	0.0525496	0.00936695	0.0298747	0.0278377	0	0	0.00342329	0	0.0144979	0	0.0702902	0	0	0	0	0	0	0	0	0	0	0	0	0	0	0	0	0	0	0	0	0	0	0	0
D_0__Bacteria;D_1__Bacteroidetes;D_2__Bacteroidia;D_3__Sphingobacteriales;D_4__Lentimicrobiaceae;D_5__uncultured eubacterium E1-K9;D_6__uncultured eubacterium E1-K9	0	0	0	0	0	0	0	0	0	0	0	0	0	0	0	0	0	0	0	0	0	0	0	0	0	0	0	0	0	0	0	0	0	0	0	0	0.00381214	0	0	0	0	0	0.00544817	0.0283289	0.0351777	0.162255	0.16688	0.0293606	0.13159
D_0__Bacteria;D_1__Chloroflexi;D_2__Anaerolineae;D_3__Anaerolineales;D_4__Anaerolineaceae;D_5__Flexilinea;D_6__Chloroflexi bacterium oral taxon 439 isolate Chl2	0	0	0	0	0	0	0	0	0	0	0	0	0	0	0	0	0	0	0	0	0.00912877	0	0	0	0	0	0.00261904	0	0	0	0	0	0	0	0	0	0	0	0	0	0	0	0	0	0	0	0	0	0
D_0__Bacteria;D_1__Epsilonbacteraeota;D_2__Campylobacteria;D_3__Campylobacterales;D_4__Campylobacteraceae;D_5__Campylobacter;__	0.112475	2.60295	0.213789	0.208934	0.274202	0.522329	0.922223	1.55506	0.487673	0.113692	0.201678	0.314478	0.195899	1.86238	1.18987	0.238857	1.47172	0.655578	0.00841727	0.0781672	0.292121	0.083544	0.329498	0.329839	0.748861	0.16319	1.84511	0.794458	1.97937	0.491311	1.5591	0.607819	1.17361	0.0950556	0.0872678	0.193302	0.211955	0.283477	0.248005	0.0444148	0.0952995	0.103479	1.80334	1.13421	1.19157	0.948078	1.3851	0.264246	1.66006
D_0__Bacteria;D_1__Epsilonbacteraeota;D_2__Campylobacteria;D_3__Campylobacterales;D_4__Campylobacteraceae;D_5__Campylobacter;D_6__Campylobacter concisus	0	0	0	0	0	0	0	0	0	0	0	0	0	0	0	0	0	0	0	0	0.0479261	0.246235	0.114665	0	0.166263	0	0	0	0	0.619825	0.0546883	0.110274	0	0	0	0	0	0	0	0.0172724	0	0	0	0.0828883	0	0	0	0	0
D_0__Bacteria;D_1__Epsilonbacteraeota;D_2__Campylobacteria;D_3__Campylobacterales;D_4__Campylobacteraceae;D_5__Campylobacter;D_6__Campylobacter fetus subsp. fetus	0	0	0	0	0	0	0	0	0	0	0	0	0	0	0	0	0	0	0	0	0	0	0	0	0	0	0	0	0	0	0	0	0	0	0	0	0	0	0	0	0	0	0	0	0	0	0	0	0
D_0__Bacteria;D_1__Epsilonbacteraeota;D_2__Campylobacteria;D_3__Campylobacterales;D_4__Campylobacteraceae;D_5__Campylobacter;D_6__Campylobacter rectus	0	0	0	0	0	0	0	0	0	0	0.154172	0.482199	2.4433	0.0114041	0.0103222	0.10772	2.35538	2.03354	0	0.203235	0.647002	0.0747499	0.875147	0.0240978	0.881331	0	0.199047	0.0958066	0.0267695	0.242244	0.115133	0.157534	0.0750488	0.193036	1.25915	0.0588968	0.363678	0.0711761	0.782396	0.0752585	0.608235	0	0	0.0986266	0.11065	0.0858997	0.0959559	0.115184	0.0578419
D_0__Bacteria;D_1__Epsilonbacteraeota;D_2__Campylobacteria;D_3__Campylobacterales;D_4__Campylobacteraceae;D_5__Campylobacter;D_6__unidentified	0	0	0	0	0	0	0	0	0	0	0	0	0	0	0	0	0	0	0	0	0	0	0	0	0	0	0	0	0	0	0	0	0	0.0131616	0.0917202	0	0.0510826	0	0.0925097	0	0.0859564	0	0	0	0.0121523	0	0.037548	0	0.0231368
D_0__Bacteria;D_1__Firmicutes;D_2__Bacilli;D_3__Bacillales;D_4__Bacillaceae;D_5__Bacillus;__	0	0	0	0	0	0	0	0	0	0	0	0	0	0	0	0	0	0	0	0	0	0	0	0	0	0	0	0	0	0	0	0	0	0	0	0	0	0	0	0	0	0	0	0	0	0	0	0	0
D_0__Bacteria;D_1__Firmicutes;D_2__Bacilli;D_3__Bacillales;D_4__Family XI;D_5__Gemella;__	8.92615	6.60908	8.16023	6.77126	9.47367	18.4987	10.8919	16.4671	11.2466	11.5478	0.83181	1.03385	0.691089	0.614945	0.178293	0.844587	6.06613	6.16744	0.0308633	0.463318	2.98169	0.0395735	0.564101	0	0.43661	7.32969	2.17642	6.6593	1.62192	9.11428	2.57707	4.9492	1.8374	7.14965	3.61805	5.74924	5.50854	4.60436	5.40985	9.63679	5.99546	2.44398	4.40975	2.68075	4.38634	1.90252	2.67147	10.2875	9.14625
D_0__Bacteria;D_1__Firmicutes;D_2__Bacilli;D_3__Bacillales;D_4__Family XI;D_5__Gemella;D_6__Gemella sp. oral taxon 928	0	0	0	0	0	0	0	0	0	0	0	0	0	0	0	0	0	0	0	0	0	0	0	0	0	0	0	0	0	0	0	0	0	0	0	0	0	0	0	0	0	0	0	0	0	0	0	0	0
D_0__Bacteria;D_1__Firmicutes;D_2__Bacilli;D_3__Bacillales;D_4__Staphylococcaceae;D_5__Staphylococcus;__	0	0	0.00543532	0.00673981	0	0.0202006	0.0427135	0.0293407	0.250595	0.68215	0	0.0170342	0	11.2743	34.0531	21.8094	1.88682	1.04948	0	0.038373	0	0	0	0	0	0	0	0.00884369	0	0.00568647	0.0105539	0.00918949	0	0	0.00534293	0	0.00609942	0	0	0	0	0	0	0	0	0	0	0	0
D_0__Bacteria;D_1__Firmicutes;D_2__Bacilli;D_3__Lactobacillales;__;__;__	0	0.00122175	0	0	0	0.00216435	0	0	0	0	0	0	0	0	0	0	0	0	0	0.0156334	0.0171164	0	0	0	0	0.0200139	0.0536902	0.241727	0.0330683	0.318442	0.0335806	0.152283	0.0310547	0.508913	0.119325	1.57209	0.606892	0.539957	0.334609	1.86296	0.350366	0	0	0.0125906	0.0223858	0	0	0.00451702	0.0245828
D_0__Bacteria;D_1__Firmicutes;D_2__Bacilli;D_3__Lactobacillales;D_4__Aerococcaceae;D_5__Abiotrophia;D_6__uncultured bacterium	0	0	0	0	0	0	0	0	0	0	1.60267	0.132343	0.0348265	0	0	0	0	0	0	0	0.15633	0	0	0	0	0.0153953	0.212142	0.0176874	0	0.15126	0.216834	0.0774542	0.0129395	0.0935932	0.0106859	0.228036	0.138762	0.350972	0.067906	0.693365	0.105577	0.622754	0.0795432	0.506773	0.406143	0.824001	0.476998	0.998261	0.348498
D_0__Bacteria;D_1__Firmicutes;D_2__Bacilli;D_3__Lactobacillales;D_4__Carnobacteriaceae;D_5__Dolosigranulum;D_6__uncultured bacterium	0.0025418	0	0	0	0	0	0	0	0	0	0	0	0	0	0	0	0	0	0	0	0	0	0	0	0	0	0	0	0	0	0	0	0	0	0	0	0	0	0	0	0	0.0056443	0	0	0	0	0	0	0
D_0__Bacteria;D_1__Firmicutes;D_2__Bacilli;D_3__Lactobacillales;D_4__Carnobacteriaceae;D_5__Granulicatella;__	5.496	1.04888	1.97665	2.06238	1.64247	0.0937883	1.53186	0.744694	2.10978	1.7135	3.88566	2.55251	0.986026	1.19655	0.429781	0.432441	0.515731	0.314566	0.568166	7.26386	2.09734	2.78553	1.6923	6.53955	2.12628	2.63721	2.0913	5.32095	2.65333	3.02065	2.10022	2.6085	1.59414	1.64812	1.36334	0.665987	1.27173	3.97482	1.55397	0.584795	1.75743	1.72527	2.40373	0.758585	1.62521	0.672881	1.45603	1.16313	1.75116
D_0__Bacteria;D_1__Firmicutes;D_2__Bacilli;D_3__Lactobacillales;D_4__Carnobacteriaceae;D_5__Granulicatella;D_6__uncultured organism	0	0	0	0	0	0	0	0	0	0	0	0	0	0	0	0	0	0	0	0	0	0	0	0	0	0	0	0	0	0	0	0	0	0	0	0	0	0	0	0	0	0	0	0	0	0	0	0	0
D_0__Bacteria;D_1__Firmicutes;D_2__Bacilli;D_3__Lactobacillales;D_4__Enterococcaceae;D_5__Enterococcus;__	0	0	0	0	0	0	0	0	0	0	0	0	0	0	0	0	0.514159	0.196256	0	0	0	0	0	0	0	0	0	0	0	0	0	0	0	0	0	0	0	0	0	0	0	0	0	0	0	0	0	0	0
D_0__Bacteria;D_1__Firmicutes;D_2__Bacilli;D_3__Lactobacillales;D_4__Lactobacillaceae;D_5__Lactobacillus;__	0	0	0	0	0	0.00288579	0	0	0.00415926	0	0.0797748	0.176894	0.0609464	1.1834	20.576	4.75217	0.220129	0.0876888	0	0	0	0	0	0	0.020276	0.0138557	0.0157142	0	0.0078734	0.0341188	0.0143917	0	0	0	0	0	0.0205855	0	0	0	0	0.0545615	0	0.0115414	0.123442	0.162255	0.144629	0.162613	0
D_0__Bacteria;D_1__Firmicutes;D_2__Bacilli;D_3__Lactobacillales;D_4__Lactobacillaceae;D_5__Lactobacillus;D_6__Lactobacillus coleohominis DSM 14060	0	0	0	0	0	0	0	0	0	0	0	0	0	0	0	0	0	0	0	0	0	0	0	0	0	0	0	0	0	0	0	0	0	0	0	0	0	0	0	0	0	0	0	0	0	0	0	0.00903404	0
D_0__Bacteria;D_1__Firmicutes;D_2__Bacilli;D_3__Lactobacillales;D_4__Lactobacillaceae;D_5__Lactobacillus;D_6__Lactobacillus fermentum	0	0	0	0	0	0	0	0	0	0	0	0	0	0	0	0	0	0	0	0	0	0	0	0	0	0	0	0	0	0	0	0	0	0.0102368	0	0	0	0	0	0	0	0	0	0	0	0	0	0	0
D_0__Bacteria;D_1__Firmicutes;D_2__Bacilli;D_3__Lactobacillales;D_4__Lactobacillaceae;D_5__Lactobacillus;D_6__Lactobacillus iners AB-1	0	0	0	0	0	0	0	0	0	0	0	0	0	0	0	0	0	0	0	0	0	0	0	0	0	0	0	0	0	0	0	0	0	0	0	0	0	0	0	0	0	0	0	0	0	0	0	0	0
D_0__Bacteria;D_1__Firmicutes;D_2__Bacilli;D_3__Lactobacillales;D_4__Lactobacillaceae;D_5__Lactobacillus;D_6__Lactobacillus reuteri	0	0	0	0	0	0	0	0	0	0	0	0	0	0	0	0	0	0	0	0	0	0	0	0	0	0	0	0	0	0	0	0	0	0	0	0	0	0	0	0	0	0	0	0	0	0	0	0	0
D_0__Bacteria;D_1__Firmicutes;D_2__Bacilli;D_3__Lactobacillales;D_4__Lactobacillaceae;D_5__Lactobacillus;D_6__Lactobacillus rhamnosus	0	0	0	0.033699	0	0	0	0	0	0	0	0	0	0.0315806	0.0422274	1.03036	0.0204406	0.0097432	0	0	0	0	0	0	0	0	0	0	0	0	0	0	0	0	0	0	0	0	0	0	0	0	0	0	0	0	0	0	0
D_0__Bacteria;D_1__Firmicutes;D_2__Bacilli;D_3__Lactobacillales;D_4__Lactobacillaceae;D_5__Lactobacillus;D_6__Lactobacillus salivarius	0	0	0	0	0	0	0	0	0	0	0	0	0	0	0	0	0	0	0	0	0	0	0	0	0	0	0	0	0	0	0	0	0	0	0	0	0	0	0	0	0	0	0	0	0	0	0	0	0
D_0__Bacteria;D_1__Firmicutes;D_2__Bacilli;D_3__Lactobacillales;D_4__Lactobacillaceae;D_5__Lactobacillus;D_6__Lactobacillus vaginalis	0	0	0	0	0	0	0	0	0	0	0	0	0	0	0	0	0	0	0	0	0	0	0	0	0	0	0	0	0	0	0	0	0	0	0	0	0	0	0	0	0	0	0	0	0	0	0	0	0
D_0__Bacteria;D_1__Firmicutes;D_2__Bacilli;D_3__Lactobacillales;D_4__Streptococcaceae;D_5__Lactococcus;__	0	0	0	0	0	0	0	0	0	0	0	0	0	0	0	0	0	0	0	0	0	0	0	0	0	0.0230929	0.00785711	0	0	0.0602766	0.0143917	0.0564497	0	0	0	0	0	0	0.013778	0	0	0	0	0	0	0	0	0	0
D_0__Bacteria;D_1__Firmicutes;D_2__Bacilli;D_3__Lactobacillales;D_4__Streptococcaceae;D_5__Streptococcus;__	35.2674	11.1106	52.7208	52.5585	44.8361	33.8965	25.4708	32.0805	36.0691	48.8144	32.247	13.9681	4.55139	48.8438	5.55337	30.6315	15.1292	16.2099	38.5146	22.8206	33.8712	30.0868	30.1332	42.739	27.7552	37.6122	9.83186	27.9343	8.78356	35.9044	12.514	26.0574	6.20835	27.825	10.7428	27.76	19.1011	21.4436	14.3528	30.2292	11.6602	43.4347	16.0448	19.9352	24.854	16.8761	17.4862	32.6897	23.3652
D_0__Bacteria;D_1__Firmicutes;D_2__Bacilli;D_3__Lactobacillales;D_4__Streptococcaceae;D_5__Streptococcus;D_6__Streptococcus agalactiae	0	0	0	0	0	0	0	0	0	0	0	0	0	0	0	0	0	0	0	0.0923794	0.00684658	0	0.00658996	0	0	0	0	0	0	0	0	0	0	0	0	0	0	0	0	0	0	0	0	0	0	0	0	0	0
D_0__Bacteria;D_1__Firmicutes;D_2__Bacilli;D_3__Lactobacillales;D_4__Streptococcaceae;D_5__Streptococcus;D_6__Streptococcus anginosus subsp. anginosus	0	0	0	0	0	0	0	0	0	0	0.0806712	0.224065	0.127334	0.507921	0.464501	10.1538	9.66525	17.8899	0	0	0.0912877	0.56722	0.0658996	0	0.189243	0.0800554	0	0	0	0.0136475	0	0.0380707	0	0	0.0124668	0	0.0274474	0	0	0	0	0.701774	0.0468542	0.4029	0.213625	0.284742	0.230851	0.298123	0.0723024
D_0__Bacteria;D_1__Firmicutes;D_2__Bacilli;D_3__Lactobacillales;D_4__Streptococcaceae;D_5__Streptococcus;D_6__Streptococcus massiliensis 4401825	0	0	0	0	0	0	0	0	0	0	0	0	0	0	0	0	0	0	0	0	0	0	0	0	0	0	0	0	0	0	0	0	0	0	0	0	0	0	0	0	0	0	0	0	0	0	0	0	0
D_0__Bacteria;D_1__Firmicutes;D_2__Bacilli;D_3__Lactobacillales;D_4__Streptococcaceae;D_5__Streptococcus;D_6__Streptococcus mutans	0	0	0	0	0	0	0	0	0	0	0	0	0	0.385108	0.326558	0	0.138367	0.00556754	0	0	0.0422206	0	0.0922594	0	0.0148691	0.949888	0.0170237	0.468715	0.0267695	0.384405	0.00959444	0.55662	0.0491699	0	0	0	0	0	0	0	0	0.127937	0.0348683	0.0314766	0	0.103398	0.08344	0	0
D_0__Bacteria;D_1__Firmicutes;D_2__Bacilli;D_3__Lactobacillales;D_4__Streptococcaceae;D_5__Streptococcus;D_6__Streptococcus pneumoniae	0	0	0	0	0	0	0	0	0	0	0	0	0	0	0	0	0	0	0	0	0	0	0	0	0	0	0	0	0	0	0	0	0	0	0	0	0	0	0.0895572	0	0.0654016	0	0	0	0	0	0	0	0
D_0__Bacteria;D_1__Firmicutes;D_2__Bacilli;D_3__Lactobacillales;D_4__Streptococcaceae;D_5__Streptococcus;D_6__Streptococcus salivarius subsp. thermophilus	0.131538	0.0122175	0.537191	1.46254	0.21799	0.0137075	0	0.0209576	0.028075	0	0.366606	0.326271	0.195899	2.90454	15.8409	0.507376	0	0	0.262338	18.4048	3.13802	17.5135	3.38988	10.2009	2.68995	18.7653	4.9814	2.98917	8.37572	1.14298	3.70729	2.39846	7.89436	0.0365599	0.318795	0.0234077	0.74108	0.0441783	0.896556	0	0.0672702	1.42989	4.99488	3.3554	5.5568	5.77914	6.10502	0.447185	0.999219
D_0__Bacteria;D_1__Firmicutes;D_2__Bacilli;D_3__Lactobacillales;D_4__Streptococcaceae;D_5__Streptococcus;D_6__Streptococcus sobrinus	0	0	0	0	0	0	0	0	0	0	0	0	0	0	0	0	0	0	0	0	0	0	0	0	0	0.9114	0	0.0501142	0	0.187654	0	0.0420091	0	0	0	0	0.0442208	0	0	0	0	3.90962	0.00544817	1.06496	0.345381	1.3744	0.639706	1.59902	0
D_0__Bacteria;D_1__Firmicutes;D_2__Clostridia;D_3__Clostridiales;D_4__Defluviitaleaceae;D_5__Defluviitaleaceae UCG-011;__	0	0	0	0	0	0	0	0	0	0	0	0	0	0	0	0	0	0	0	0	0	0	0	0	0	0	0.00523807	0	0	0.0136475	0.00767555	0.0420091	0.00646973	0	0	0	0	0	0.00984145	0	0.00560585	0	0	0	0	0	0	0	0
D_0__Bacteria;D_1__Firmicutes;D_2__Clostridia;D_3__Clostridiales;D_4__Eubacteriaceae;D_5__Pseudoramibacter;D_6__uncultured bacterium	0	0	0	0	0	0	0	0	0	0	0	0.0235858	0	0.0122813	0.0103222	0.0562017	0.416673	0.285336	0	0	0	0	0	0	0.00811041	0	0	0	0	0	0.00191889	0	0	0	0	0	0	0	0	0	0	0	0.00544817	0	0	0	0.00695333	0	0
D_0__Bacteria;D_1__Firmicutes;D_2__Clostridia;D_3__Clostridiales;D_4__Family XI;D_5__Anaerococcus;__	0.0387624	0.200979	0.77091	1.60707	2.34717	0.00649304	0.0252398	0.0279435	0.0904639	0.259867	0	0	0	0	0	0	0	0	0	0	0	0	0	0	0	0	0	0	0	0	0	0	0	0	0	0	0	0	0	0	0	0	0	0	0	0	0	0	0
D_0__Bacteria;D_1__Firmicutes;D_2__Clostridia;D_3__Clostridiales;D_4__Family XI;D_5__Anaerococcus;D_6__Anaerococcus rubiinfantis	0	0	0.0733769	0.0906129	0.0781475	0	0	0	0.0519907	0	0	0	0	0	0	0	0	0	0	0	0	0	0	0	0	0	0	0	0	0	0	0	0	0	0	0	0	0	0	0	0	0	0	0	0	0	0	0	0
D_0__Bacteria;D_1__Firmicutes;D_2__Clostridia;D_3__Clostridiales;D_4__Family XI;D_5__Anaerococcus;D_6__Anaerococcus vaginalis	0	0	0	0	0	0	0	0	0	0	0	0	0	0	0	0	0	0	0	0	0	0	0	0	0	0	0	0	0	0	0	0	0	0	0	0	0	0	0	0	0	0	0	0	0	0	0	0	0
D_0__Bacteria;D_1__Firmicutes;D_2__Clostridia;D_3__Clostridiales;D_4__Family XI;D_5__Ezakiella;__	0.00826084	0.114845	0.0914946	0.183472	0.3263	0	0.0106784	0	0.0155972	0.162417	0	0	0	0	0	0	0	0	0	0	0	0	0	0	0	0	0	0	0	0	0	0	0	0	0	0	0	0	0	0	0	0	0	0	0	0	0	0	0
D_0__Bacteria;D_1__Firmicutes;D_2__Clostridia;D_3__Clostridiales;D_4__Family XI;D_5__Ezakiella;D_6__Fenollaria timonensis	0	0	0	0	0	0	0	0	0	0	0	0	0	0	0	0	0	0	0	0	0	0	0	0	0	0	0	0	0	0	0	0	0	0	0	0	0	0	0.00196829	0	0	0	0	0	0	0	0	0	0
D_0__Bacteria;D_1__Firmicutes;D_2__Clostridia;D_3__Clostridiales;D_4__Family XI;D_5__Finegoldia;D_6__uncultured bacterium	0.00190635	0.0274895	0.291696	0.677725	0.823976	0.00649304	0.0145614	0.032135	0.144534	0.138054	0.0125489	0.12186	0.0402682	0	0	0	0	0	0	0	0	0	0	0	0	0	0	0	0	0	0	0	0	0	0	0	0	0	0	0	0	0	0	0	0	0	0	0	0
D_0__Bacteria;D_1__Firmicutes;D_2__Clostridia;D_3__Clostridiales;D_4__Family XI;D_5__Murdochiella;D_6__Levyella massiliensis	0	0	0	0	0	0	0	0	0	0	0	0	0	0	0	0	0	0	0	0	0	0	0	0	0	0	0	0	0	0	0	0	0	0	0	0	0	0	0	0	0	0	0	0	0	0	0	0	0
D_0__Bacteria;D_1__Firmicutes;D_2__Clostridia;D_3__Clostridiales;D_4__Family XI;D_5__Parvimonas;__	0.0984946	0.957245	0.250025	0.705433	1.29012	0.375153	2.00559	0.180236	0.778821	0.67403	0.0815675	0.111378	0.0272082	1.13252	0.628718	1.66263	6.92621	8.49328	0	0.076746	0.445028	0.0395735	0.490293	0.013555	0.408224	0.103148	0.0890472	0.116442	0.122825	0.103494	0.0892283	0.229737	0.19021	0.0467966	0.134464	0.0702231	0.391888	0.0134989	0.491089	0.0333111	0.482103	0.0489172	0.223375	0.0870852	0.0818681	0.111351	0.132113	0.121959	0.0925471
D_0__Bacteria;D_1__Firmicutes;D_2__Clostridia;D_3__Clostridiales;D_4__Family XI;D_5__Peptoniphilus;D_6__Peptoniphilus coxii	0	0	0	0	0	0	0	0	0	0	0	0	0	0	0	0	0	0	0	0	0	0	0	0	0	0	0	0	0	0	0	0	0	0	0	0	0	0	0	0	0	0	0	0	0	0	0	0	0
D_0__Bacteria;D_1__Firmicutes;D_2__Clostridia;D_3__Clostridiales;D_4__Family XI;D_5__Peptoniphilus;D_6__Peptoniphilus lacrimalis	0	0	0	0	0	0	0	0	0	0	0	0.00393097	0	0.018422	0.0131374	0.0187339	0.856932	0.478809	0	0	0.0125521	0	0	0	0	0	0	0	0	0	0	0	0	0	0	0	0	0	0	0	0	0	0	0	0	0	0	0	0
D_0__Bacteria;D_1__Firmicutes;D_2__Clostridia;D_3__Clostridiales;D_4__Family XI;D_5__Peptoniphilus;D_6__uncultured organism	0	0.00305439	0.0135883	0.0232149	0.0315332	0	0	0	0.00207963	0.0568459	0	0	0	0	0	0	0	0	0	0	0	0	0	0	0	0	0	0	0	0	0	0	0	0	0	0	0	0	0	0	0	0	0	0	0	0	0	0	0
D_0__Bacteria;D_1__Firmicutes;D_2__Clostridia;D_3__Clostridiales;D_4__Family XIII;D_5__[Eubacterium] brachy group;D_6__Eubacterium brachy ATCC 33089	0	0	0	0	0	0	0	0	0	0	0.0358539	0.0511026	0	0.297384	0.20926	0.177972	1.27046	1.26383	0	0	0.141496	0	0.121255	0	0.45959	0.0184743	0.0222618	0.0751713	0.039367	0.0568647	0.0326211	0.0708903	0.0659912	0.0131616	0.0133573	0.0181221	0.0198231	0.00613587	0.0373975	0	0.0336351	0	0.0098067	0.0283289	0.0211066	0.0477221	0.0917839	0.00903404	0.0737484
D_0__Bacteria;D_1__Firmicutes;D_2__Clostridia;D_3__Clostridiales;D_4__Family XIII;D_5__[Eubacterium] nodatum group;D_6__[Eubacterium] nodatum	0	0	0	0	0	0	0	0	0	0	0	0	0	0	0	0	0	0	0	0	0	0	0	0	0	0.0184743	0.00785711	0.0117916	0.0267695	0.0170594	0.0124728	0.0236301	0.0142334	0	0	0	0	0	0	0	0	0	0	0	0	0	0	0	0
D_0__Bacteria;D_1__Firmicutes;D_2__Clostridia;D_3__Clostridiales;D_4__Family XIII;D_5__[Eubacterium] nodatum group;D_6__[Eubacterium] sulci	0	0	0	0	0	0	0	0	0	0	0	0	0	0	0	0	0	0	0	0.00710611	0	0	0	0	0	0.029251	0.303808	0.0810671	0.340131	0.0659631	0.312779	0.248116	0.961402	0.0511838	0.570803	0.0143467	0.281336	0	0.336578	0.0135712	0.299913	0	0.0392268	0.0262305	0.20595	0.0524943	0.300384	0	0.0882089
D_0__Bacteria;D_1__Firmicutes;D_2__Clostridia;D_3__Clostridiales;D_4__Family XIII;D_5__[Eubacterium] nodatum group;D_6__Eubacterium infirmum F0142	0	0	0	0	0	0	0	0	0	0	0.025994	0.150687	0.148013	0.0122813	0.0112606	0.0140504	0.179248	0.0654186	0	0	0.00456439	0	0.00527197	0	0.00811041	0	0	0	0	0	0	0	0	0	0	0	0	0	0	0	0	0	0	0	0	0	0	0	0
D_0__Bacteria;D_1__Firmicutes;D_2__Clostridia;D_3__Clostridiales;D_4__Family XIII;D_5__[Eubacterium] saphenum group;D_6__Eubacterium saphenum ATCC 49989	0	0	0	0	0	0	0	0	0	0	0	0	0	0	0	0	0	0	0	0	0	0	0	0	0	0	0	0	0	0	0	0	0	0	0	0	0	0	0	0	0	0	0	0	0	0	0	0	0
D_0__Bacteria;D_1__Firmicutes;D_2__Clostridia;D_3__Clostridiales;D_4__Family XIII;D_5__Family XIII UCG-001;D_6__Eubacterium sp. oral clone CK047	0	0	0	0	0	0	0	0	0	0	0	0	0	0	0	0	0	0	0	0	0	0	0	0	0	0	0.0484522	0.00884369	0.0503897	0.00341188	0.0364589	0.0078767	0.046582	0	0.0222622	0	0.00991156	0	0.0295244	0	0.0177519	0	0	0	0	0	0	0	0
D_0__Bacteria;D_1__Firmicutes;D_2__Clostridia;D_3__Clostridiales;D_4__Family XIII;D_5__Mogibacterium;__	0.0177926	0.211364	0.0534474	0.133298	0.207022	0.00360724	0.00388304	0.142512	0.536544	0.479129	0.215123	1.14653	1.12642	0.062284	0.0563031	0.098353	0.0911964	0.0807293	0	0.0156334	0.319507	0	0.192427	0	0.316306	0.0246324	0.40595	0.0795932	0.543264	0.0989446	0.375143	0.223173	0.807422	0.048259	0.577927	0.0166119	0.231016	0.00613587	0.326736	0.00863622	0.186862	0.00376286	0.315994	0.0566578	0.39463	0.0763553	0.241976	0.0158096	0.390433
D_0__Bacteria;D_1__Firmicutes;D_2__Clostridia;D_3__Clostridiales;D_4__Family XIII;D_5__Mogibacterium;D_6__Mogibacterium timidum	0	0	0	0	0	0	0	0	0	0	0	0	0	0.0114041	0.0187677	0	0.0408811	0.116918	0	0	0.0262452	0	0	0	0	0	0	0	0	0.0181967	0	0.0315068	0	0	0	0	0	0	0	0	0	0	0	0	0	0	0	0	0
D_0__Bacteria;D_1__Firmicutes;D_2__Clostridia;D_3__Clostridiales;D_4__Family XIII;D_5__S5-A14a;__	0	0	0	0	0	0	0	0	0	0	0	0	0	0	0	0	0	0	0	0	0	0	0	0	0	0	0	0	0	0	0	0	0	0	0	0	0	0	0	0	0	0	0	0	0	0	0	0	0
D_0__Bacteria;D_1__Firmicutes;D_2__Clostridia;D_3__Clostridiales;D_4__Family XIII;D_5__uncultured;__	0	0	0	0	0	0	0	0	0	0	0	0	0	0	0	0	0	0	0	0	0	0	0	0	0	0	0	0	0	0	0	0	0	0	0	0	0	0	0	0	0	0	0	0	0	0	0	0	0
D_0__Bacteria;D_1__Firmicutes;D_2__Clostridia;D_3__Clostridiales;D_4__Family XIII;D_5__uncultured;D_6__uncultured bacterium	0	0	0	0	0	0	0	0	0	0	0.00268904	0	0	0.00789515	0.00938386	0.00624463	0.147801	0.0960401	0	0	0.00228219	0	0	0	0.0324416	0.00461858	0	0	0.00472404	0.0170594	0.00287833	0.018379	0	0	0	0	0	0	0	0	0	0	0	0	0	0	0	0	0
D_0__Bacteria;D_1__Firmicutes;D_2__Clostridia;D_3__Clostridiales;D_4__Lachnospiraceae;__;__	0	0	0	0	0	0	0	0	0	0	0	0.0052413	0.00435332	0	0	0	0	0	0	0	0.00342329	0	0	0	0	0	0	0	0.00472404	0	0	0	0	0	0.00178098	0	0.00533699	0	0	0	0	0	0	0	0	0	0	0	0
D_0__Bacteria;D_1__Firmicutes;D_2__Clostridia;D_3__Clostridiales;D_4__Lachnospiraceae;D_5__Butyrivibrio 2;__	0	0	0	0	0	0	0	0	0	0	0	0	0	0	0	0	0	0	0	0	0	0	0	0	0	0	0	0	0	0	0	0	0	0	0	0	0	0	0	0	0	0	0	0	0	0	0	0	0
D_0__Bacteria;D_1__Firmicutes;D_2__Clostridia;D_3__Clostridiales;D_4__Lachnospiraceae;D_5__Butyrivibrio 2;D_6__Eubacterium sp. oral clone GI038	0	0	0	0	0	0	0	0	0	0	0	0	0	0	0	0	0	0	0	0	0	0	0	0	0	0	0.0969043	0.0250571	0.155893	0.0363934	0.0930661	0.0262557	0.120337	0	0.0204812	0	0.00304971	0	0.0186988	0	0.00467154	0	0	0	0	0	0	0	0
D_0__Bacteria;D_1__Firmicutes;D_2__Clostridia;D_3__Clostridiales;D_4__Lachnospiraceae;D_5__Catonella;__	0	0	0	0	0	0	0	0	0	0	0	0	0	0	0	0	0	0	0	0	0	0	0	0	0	0	0	0	0	0	0	0	0	0	0.0552102	0	0	0	0.0826682	0.00493498	0	0	0.0740951	0	0.0402945	0	0	0	0
D_0__Bacteria;D_1__Firmicutes;D_2__Clostridia;D_3__Clostridiales;D_4__Lachnospiraceae;D_5__Catonella;D_6__uncultured bacterium	0	0	0	0	0	0	0	0	0	0	0.0358539	0.237169	0.187193	0.245627	0.184862	0.0640075	1.13996	0.860185	0	0	0.082159	0	0.0948954	0	0.317658	0.0323301	0.446545	0.0943327	0.376348	0.0796106	0.237942	0.210045	0.42312	0.0321727	0.147821	0.0113263	0.0754803	0.0220891	0.286386	0	0.110248	0.0056443	0.20812	0.043018	0.154782	0	0.0778773	0.00451702	0.0939931
D_0__Bacteria;D_1__Firmicutes;D_2__Clostridia;D_3__Clostridiales;D_4__Lachnospiraceae;D_5__Howardella;__	0	0	0	0	0	0	0	0	0	0	0	0	0	0	0.0150142	0	0	0	0	0	0	0	0	0	0	0	0	0	0	0	0	0	0	0	0	0	0	0	0	0	0	0	0	0	0	0	0	0	0
D_0__Bacteria;D_1__Firmicutes;D_2__Clostridia;D_3__Clostridiales;D_4__Lachnospiraceae;D_5__Howardella;D_6__Catonella sp. oral clone AH153	0	0	0	0	0	0	0	0	0	0	0.00268904	0.044551	0.105568	0.0210537	0	0.00780579	0.130505	0.0153107	0	0	0	0	0	0	0.00270347	0	0	0	0	0	0	0	0	0	0	0	0	0	0	0	0	0	0	0.00314766	0	0	0	0	0
D_0__Bacteria;D_1__Firmicutes;D_2__Clostridia;D_3__Clostridiales;D_4__Lachnospiraceae;D_5__Johnsonella;__	0	0	0	0	0	0	0	0	0	0	0	0	0	0	0.00469193	0	0	0	0	0.0170547	0.0684658	0	0.0500837	0	0.0784006	0	0.0301189	0.0206353	0	0.0830225	0.0354994	0.0722031	0.0271729	0.0701949	0	0.0634273	0.0129613	0.0233163	0.0147622	0.0222074	0	0	0	0.0598055	0.0230254	0.0986256	0	0	0
D_0__Bacteria;D_1__Firmicutes;D_2__Clostridia;D_3__Clostridiales;D_4__Lachnospiraceae;D_5__Johnsonella;D_6__Firmicutes oral clone CH017	0	0	0	0	0	0	0	0	0	0	0	0	0	0	0	0	0	0	0	0	0	0	0	0	0	0	0	0	0	0	0	0.00525114	0.00388184	0	0	0	0	0	0	0	0	0	0	0	0	0	0	0	0
D_0__Bacteria;D_1__Firmicutes;D_2__Clostridia;D_3__Clostridiales;D_4__Lachnospiraceae;D_5__Johnsonella;D_6__uncultured bacterium	0	0	0	0	0	0	0	0	0	0	0.0457137	0.0550336	0.0870663	0.00350896	0	0.00624463	0	0.00417566	0	0	0.136932	0.00659558	0.362448	0	0.164912	0	0.0261904	0	0	0.0409426	0.0239861	0.0131278	0.0155273	0.0745821	0.36421	0.0445502	0.202043	0.0674946	0.458612	0.0789597	0.341023	0.0714944	0	0.0461656	0	0.106579	0	0.144545	0.0318131
D_0__Bacteria;D_1__Firmicutes;D_2__Clostridia;D_3__Clostridiales;D_4__Lachnospiraceae;D_5__Lachnoanaerobaculum;__	0	0	0	0	0	0	0	0	0	0	0	0.144136	0.592051	0	0	0	0	0.00417566	0	0.00710611	0	0	0	0	0	0	0	0	0	0	0	0	0.00388184	0	0.446134	0	0.109027	0.111673	0.239147	0	0.103708	0	0.106784	0	0.0479696	0	0	0	0.161957
D_0__Bacteria;D_1__Firmicutes;D_2__Clostridia;D_3__Clostridiales;D_4__Lachnospiraceae;D_5__Lachnoanaerobaculum;D_6__uncultured bacterium	0.0489296	0.476484	0.333367	0.506234	2.02772	0	0	0	0.107101	0.0568459	0.221398	0.577853	2.0885	0	0	0.0202951	0	0	0.00841727	0	0.148343	0.0197867	0.127845	0	0.0675867	0.0230929	0.457022	0.324269	0.37005	0.387817	0.381859	0.704965	1.17749	0.576183	0.744448	0.547438	0.333943	1.34744	0.513724	0.298566	0.237314	0.415797	0.101336	0.662057	0.295493	0.874905	0.440841	0.350069	0.164849
D_0__Bacteria;D_1__Firmicutes;D_2__Clostridia;D_3__Clostridiales;D_4__Lachnospiraceae;D_5__Lachnoanaerobaculum;D_6__uncultured organism	0	0	0	0	0	0.00216435	0	0	0	0	0.195404	0.36296	0.125158	0.196502	0.14545	0.182656	0.504725	0.105783	0	0.0298457	0.160895	0	0.0764435	0.0376529	0.128415	0.104688	1.81106	0.232884	1.45815	0.474252	1.57061	0.2875	0.931641	0	0.0685676	0	0.0533699	0	0.0206671	0	0	0	0.457646	0.0503625	0.232173	0	0.058408	0.101633	0.763513
D_0__Bacteria;D_1__Firmicutes;D_2__Clostridia;D_3__Clostridiales;D_4__Lachnospiraceae;D_5__Moryella;D_6__Moryella indoligenes	0	0	0	0	0	0	0	0	0	0	0	0	0	0	0	0	0	0	0	0	0	0	0	0	0	0	0	0	0	0	0	0	0	0	0	0	0	0	0	0	0	0	0	0	0	0	0	0	0
D_0__Bacteria;D_1__Firmicutes;D_2__Clostridia;D_3__Clostridiales;D_4__Lachnospiraceae;D_5__Oribacterium;__	0.00889629	0.0256568	0	0	0	0	0	0	0	0	0.0125489	0.0733781	0.0228549	0.135972	0.144511	0.0796191	0.0770452	0.00695943	0	0	0.0661836	0	0.0237239	0	0.0270347	0.0415672	0.784401	0.28742	1.2125	0.164908	0.541127	0.118151	0.588745	0.0277855	0.071239	0.00906105	0.0381214	0	0.0423183	0	0.00654016	0.0432729	1.20622	0.103873	0.355615	0.077946	0.247539	0.0587212	0.584203
D_0__Bacteria;D_1__Firmicutes;D_2__Clostridia;D_3__Clostridiales;D_4__Lachnospiraceae;D_5__Oribacterium;D_6__Oribacterium parvum ACB1	0	0	0	0	0	0	0	0	0	0	0.00896346	0.0668265	0.206782	0	0	0	0	0	0	0	0.112969	0	0	0	0	0	0	0.029479	0.138572	0	0	0.0406963	0.14104	0.0336351	0.202141	0	0.0960659	0	0.216512	0.0111037	0.0532556	0	0.0196134	0	0.0697158	0.0413591	0.233632	0	0.0404893
D_0__Bacteria;D_1__Firmicutes;D_2__Clostridia;D_3__Clostridiales;D_4__Lachnospiraceae;D_5__Oribacterium;D_6__Oribacterium sinus	0.118194	0.425781	0.181177	0.438836	0.833573	0.0461727	0.142702	0.476437	0.342099	0.203021	0.0582625	0.110067	0.113186	0	0	0	0	0	0	0.0397942	0.0992754	0.0879411	0	0.111452	0.0189243	0.0538835	0.535593	0.170978	0.544839	0.0932581	0.438466	0.0735159	0.351953	0.0204735	0.11042	0.0158568	0.169259	0.0454055	0.212575	0	0.0476497	0.0903087	1.72707	0.223484	1.48578	0.28156	0.859431	0.0180681	0.613124
D_0__Bacteria;D_1__Firmicutes;D_2__Clostridia;D_3__Clostridiales;D_4__Lachnospiraceae;D_5__Oribacterium;D_6__Porphyromonas sp. oral taxon 278 str. W7784	0	0	0	0	0	0	0	0	0	0	0	0	0	0	0	0	0	0	0	0	0	0	0	0	0	0	0	0	0	0	0	0	0	0	0	0	0	0	0	0	0	0	0	0	0	0	0	0	0
D_0__Bacteria;D_1__Firmicutes;D_2__Clostridia;D_3__Clostridiales;D_4__Lachnospiraceae;D_5__Shuttleworthia;__	0	0	0	0	0	0	0	0	0	0	0.104873	1.01943	0.831483	0.0298261	0.0103222	0.0218562	0	0.00278377	0	0	0	0	0	0	0	0	0	0	0	0	0	0	0	0	0	0	0	0	0	0	0	0	0	0	0.00639595	0	0.00973466	0	0
D_0__Bacteria;D_1__Firmicutes;D_2__Clostridia;D_3__Clostridiales;D_4__Lachnospiraceae;D_5__Stomatobaculum;D_6__uncultured bacterium	0.142341	0.324987	0.363261	0.615569	0.445578	0	0	0.391209	0.583336	0.284229	0.551253	2.67568	4.48065	0.0473709	0.0469193	0.151432	0.0157235	0	0.00561151	0.00568489	0.568266	0	0.0158159	0	0.133822	0.32484	1.74559	0.315425	1.6046	0.499272	1.50729	0.484417	1.00022	0.0848189	0.3838	0.0845698	0.237877	0.20862	0.453691	0.0259087	0.187796	0.0921902	0.452198	0.291683	0.612732	0.146348	0.246148	0.4246	0.504671
D_0__Bacteria;D_1__Firmicutes;D_2__Clostridia;D_3__Clostridiales;D_4__Lachnospiraceae;D_5__uncultured;__	0	0	0	0	0	0	0	0	0	0	0.0448173	0.0131032	0.00326499	0	0	0.0234174	0	0.0153107	0	0	0.0924288	0	0.225377	0	0.260885	0	0.00523807	0	0	0.0147848	0.008635	0	0	0.0307103	0	0.00830596	0.00457457	0.00613587	0.00885731	0	0.00560585	0	0	0	0	0	0	0	0
D_0__Bacteria;D_1__Firmicutes;D_2__Clostridia;D_3__Clostridiales;D_4__Peptococcaceae;D_5__Peptococcus;__	0	0	0	0	0	0	0	0	0	0	0	0	0	0	0	0	0	0	0	0	0.0581959	0	0.0751255	0	0.0959732	0	0	0.0147395	0.00314936	0.00796106	0	0.0315068	0	0.0116992	0.0169193	0.0400196	0.0274474	0.0269978	0.061017	0.0172724	0.0411096	0	0.00217927	0	0.00575635	0	0	0	0
D_0__Bacteria;D_1__Firmicutes;D_2__Clostridia;D_3__Clostridiales;D_4__Peptostreptococcaceae;D_5__[Eubacterium] yurii group;D_6__uncultured bacterium	0	0	0	0	0	0	0	0	0	0	0	0	0	0	0	0	0	0	0	0	0	0	0	0	0	0.00307905	0	0.00884369	0.0078734	0.00682376	0	0.0118151	0.0194092	0.0204735	0	0	0.0083867	0.00859022	0	0.00740247	0.0158832	0	0	0.136398	0.0895433	0.084309	0.0764866	0.0745308	0.00723024
D_0__Bacteria;D_1__Firmicutes;D_2__Clostridia;D_3__Clostridiales;D_4__Peptostreptococcaceae;D_5__Filifactor;D_6__uncultured bacterium	0	0	0	0	0	0	0	0	0	0	0	0	0	0	0	0	0	0	0	0	0	0	0	0	0	0.0153953	0.00785711	0.0176874	0.0173215	0.0261578	0.0143917	0.0341324	0.00776367	0	0	0	0	0	0	0	0	0	0	0	0	0	0	0	0
D_0__Bacteria;D_1__Firmicutes;D_2__Clostridia;D_3__Clostridiales;D_4__Peptostreptococcaceae;D_5__Peptoanaerobacter;D_6__Eubacterium sp. oral clone BB142	0	0	0	0	0	0	0	0	0	0	0	0	0	0	0	0	0	0	0	0	0	0	0	0	0	0	0	0	0	0	0	0	0	0	0	0	0	0	0	0	0	0	0	0	0	0	0	0	0
D_0__Bacteria;D_1__Firmicutes;D_2__Clostridia;D_3__Clostridiales;D_4__Peptostreptococcaceae;D_5__Peptoanaerobacter;D_6__Peptoanaerobacter stomatis	0	0	0	0	0	0	0	0	0	0	0	0	0	0	0	0	0	0	0	0	0	0	0	0	0	0	0	0	0	0	0	0	0	0	0	0	0	0	0	0	0	0	0	0	0	0	0	0	0
D_0__Bacteria;D_1__Firmicutes;D_2__Clostridia;D_3__Clostridiales;D_4__Peptostreptococcaceae;D_5__Peptostreptococcus;D_6__uncultured bacterium	0	0	0	0	0	0	0	0	0	0	0	0	0	0	0	0	0	0	0	0	0	0	0	0	0	0	0	0	0	0	0	0	0	0	0	0	0	0	0	0	0	0	0	0	0	0	0	0	0
D_0__Bacteria;D_1__Firmicutes;D_2__Clostridia;D_3__Clostridiales;D_4__Peptostreptococcaceae;D_5__Peptostreptococcus;D_6__uncultured organism	0.1201	1.34882	0.236437	0.699442	0.678649	0.555515	1.5406	0.739106	1.72817	1.09631	0.0430246	0.230617	0.167603	0.100883	0.0891466	0.179533	2.51891	1.1831	0.00561151	0.0198971	0.208821	0.0549632	0.152887	0.013555	0.377134	0.0138557	0.121785	0.057484	0.125974	0.0568647	0.144876	0.342637	0.750488	0.100905	0.830825	0.0203874	0.475755	0.0269978	0.617059	0.0197399	0.547505	0.0489172	0.368296	0.0556086	0.210427	0.119305	0.33515	0.0338776	0.182202
D_0__Bacteria;D_1__Firmicutes;D_2__Clostridia;D_3__Clostridiales;D_4__Peptostreptococcaceae;D_5__uncultured;D_6__Peptostreptococcaceae bacterium canine oral taxon 003	0	0	0	0	0	0	0	0	0	0	0	0	0	0	0	0	0	0	0	0	0	0	0	0	0	0	0	0	0	0	0	0	0	0	0	0	0.00228728	0	0.0295244	0	0.0158832	0	0	0	0	0	0	0	0
D_0__Bacteria;D_1__Firmicutes;D_2__Clostridia;D_3__Clostridiales;D_4__Ruminococcaceae;D_5__Ruminococcaceae UCG-014;__	0.0603677	0.794751	0	0	0	0	0	0	0	0	0.190025	1.12295	0.598581	0.058775	0.0319051	0.0218562	0.551895	0.0306215	0.00420864	0	0.133508	0	0.0764435	0	0.0770489	0.0230929	0.267142	0.0235832	0.0692859	0.0750614	0.294549	0.12734	0.293726	0	0.0997346	0	0.00533699	0.00736305	0.00984145	0	0.0205548	0.00376286	0.0523024	0.0325258	0.103614	0.0222703	0.0431106	0	0.0621801
D_0__Bacteria;D_1__Firmicutes;D_2__Clostridia;D_3__Clostridiales;D_4__Ruminococcaceae;D_5__Ruminococcaceae UCG-014;D_6__Clostridiales bacterium oral taxon 075	0	0	0	0	0	0	0	0	0	0	0	0	0	0	0	0	0	0	0	0.0525852	0.0502083	0	0.106757	0.0120489	0.624502	0	0.21607	0	0.0299189	0.0398053	0.113214	0.0196918	0.0207031	0.0116992	0.14515	0.0211424	0.0632815	0.00613587	0.155495	0.0148049	0.215825	0	0.0152549	0.0115414	0.0345381	0.00795368	0.0431106	0	0.0231368
D_0__Bacteria;D_1__Firmicutes;D_2__Erysipelotrichia;D_3__Erysipelotrichales;D_4__Erysipelotrichaceae;D_5__Bulleidia;D_6__unidentified	0	0	0	0	0	0	0	0	0	0	0	0	0	0	0	0	0	0	0	0	0	0	0	0	0	0	0	0	0	0	0	0	0	0	0	0	0	0	0	0	0	0	0	0	0	0	0	0	0
D_0__Bacteria;D_1__Firmicutes;D_2__Erysipelotrichia;D_3__Erysipelotrichales;D_4__Erysipelotrichaceae;D_5__Eggerthia;__	0	0	0	0	0	0	0	0	0	0	0	0	0	0	0	0	0	0	0	0	0	0	0	0	0	0	0	0	0	0	0	0	0	0	0	0	0	0	0	0	0	0	0	0	0	0	0	0	0
D_0__Bacteria;D_1__Firmicutes;D_2__Erysipelotrichia;D_3__Erysipelotrichales;D_4__Erysipelotrichaceae;D_5__Erysipelotrichaceae UCG-006;D_6__uncultured bacterium	0	0	0	0	0	0	0	0	0	0	0.0188233	0.0576543	0.0740064	0.0122813	0.00750708	0.0187339	0.02673	0.0306215	0	0	0.0102699	0	0.00922594	0	0.0283864	0	0	0	0	0	0	0	0	0	0.00356195	0.00151017	0	0	0	0	0.00560585	0	0	0	0	0	0	0	0
D_0__Bacteria;D_1__Firmicutes;D_2__Erysipelotrichia;D_3__Erysipelotrichales;D_4__Erysipelotrichaceae;D_5__Erysipelotrichaceae UCG-006;D_6__uncultured Erysipelotrichaceae bacterium	0	0	0	0	0	0	0	0	0	0	0	0	0	0	0	0	0	0	0	0	0	0	0	0	0	0	0	0	0	0	0	0	0	0	0	0	0	0	0	0	0	0	0	0	0	0	0	0	0
D_0__Bacteria;D_1__Firmicutes;D_2__Erysipelotrichia;D_3__Erysipelotrichales;D_4__Erysipelotrichaceae;D_5__Solobacterium;__	0.172842	1.69824	0.765475	1.70367	2.41435	0.0887382	0.431989	0.691602	2.30111	1.53484	0.245599	1.2435	1.54107	0.447392	0.236473	0.0515182	2.41828	0.821212	0.00561151	0.0213183	0.1666	0.0285809	0.0698536	0	0.0229795	0.127781	1.57666	0.412705	1.90694	0.370758	1.47275	0.723344	3.11323	0.138927	0.917202	0.0762638	0.693047	0.0503142	0.826682	0.0370124	0.818454	0.0620873	1.17898	0.181515	0.528305	0.163846	0.591033	0.0383947	0.980421
D_0__Bacteria;D_1__Firmicutes;D_2__Negativicutes;D_3__Selenomonadales;D_4__Veillonellaceae;__;__	0	0	0	0	0	0	0	0	0	0	0.211538	0.475648	1.31905	0.350018	0.146388	0.207634	0.584915	0.492727	0	0.0739035	0.219091	0.00879411	0.299184	0.0346406	0.655591	0	0.0903567	0.0442184	0	0.0375307	0.0307022	0.0656392	0.0362305	0.0248607	0	0.0294484	0.0221104	0.0441783	0.04035	0	0.00840878	0.0244586	0	0.0409195	0.0198274	0.0477221	0.0389386	0	0
D_0__Bacteria;D_1__Firmicutes;D_2__Negativicutes;D_3__Selenomonadales;D_4__Veillonellaceae;D_5__Anaeroglobus;__	0	0	0	0	0	0	0	0	0	0	0	0	0	0	0	0	0	0	0	0	0	0	0	0	0	0	0	0	0	0	0	0	0	0	0	0	0	0	0	0	0	0	0	0	0	0	0	0	0
D_0__Bacteria;D_1__Firmicutes;D_2__Negativicutes;D_3__Selenomonadales;D_4__Veillonellaceae;D_5__Anaeroglobus;D_6__uncultured bacterium	0	0	0	0	0	0	0	0	0	0	0.0645369	0.40358	0.216577	0.0342123	0.0300283	0.0156116	0.00943411	0.0932563	0	0	0.0251041	0	0	0	0	0.00923716	0.00916662	0.0132655	0.00944807	0.0352561	0.008635	0.0157534	0	0	0	0	0.00686185	0	0	0	0	0	0	0.00839375	0.020467	0.00795368	0.012516	0	0.0101223
D_0__Bacteria;D_1__Firmicutes;D_2__Negativicutes;D_3__Selenomonadales;D_4__Veillonellaceae;D_5__Anaeroglobus;D_6__uncultured organism	0	0	0	0	0	0	0	0	0	0	0	0.0262065	0.00652997	0.110532	0.11073	0.460542	0.235853	0.141972	0	0	0.00912877	0	0.0566737	0	0.114897	0	0	0	0	0	0	0	0	0	0	0	0	0	0	0	0	0	0	0	0	0	0	0	0
D_0__Bacteria;D_1__Firmicutes;D_2__Negativicutes;D_3__Selenomonadales;D_4__Veillonellaceae;D_5__Dialister;__	0	0	0	0	0	0	0	0	0	0	0.275178	1.94976	2.45527	0.447392	0.26181	0.320037	0.827057	0.805902	0.00561151	0.00710611	0.193986	0	0.167385	0	0.105435	0.0446463	0.0117857	0.0471663	0.0141721	0.0454918	0.0230267	0.0341324	0.0194092	0.0643454	0.0561007	0.00755087	0.0282098	0.0110446	0.0629853	0.0111037	0.0476497	0.0150515	0.0217927	0.0493133	0.0543656	0.0715831	0.075096	0	0.0737484
D_0__Bacteria;D_1__Firmicutes;D_2__Negativicutes;D_3__Selenomonadales;D_4__Veillonellaceae;D_5__Dialister;D_6__Dialister sp. oral clone BS016	0	0	0	0	0	0	0	0	0	0	0	0.0144136	0	0.0228082	0.0140758	0.110842	0.0440258	0.0389728	0	0	0	0	0.00790795	0	0.0297382	0	0	0	0	0	0	0	0	0	0	0	0	0	0	0	0	0	0	0	0	0	0	0	0
D_0__Bacteria;D_1__Firmicutes;D_2__Negativicutes;D_3__Selenomonadales;D_4__Veillonellaceae;D_5__Dialister;D_6__uncultured bacterium	0	0	0	0	0	0	0	0	0	0	0	0	0	0	0	0	0	0	0	0	0	0	0	0	0	0	0	0	0	0	0	0	0	0	0	0	0	0	0	0	0	0	0	0	0	0	0	0	0
D_0__Bacteria;D_1__Firmicutes;D_2__Negativicutes;D_3__Selenomonadales;D_4__Veillonellaceae;D_5__Dialister;D_6__unidentified	0	0	0	0	0	0	0	0	0	0	0	0.0052413	0	0.0122813	0	0.0530794	0.144656	0.178161	0	0	0	0	0	0	0	0	0	0	0	0	0	0	0	0	0	0	0	0	0	0	0	0	0	0	0	0	0	0	0
D_0__Bacteria;D_1__Firmicutes;D_2__Negativicutes;D_3__Selenomonadales;D_4__Veillonellaceae;D_5__Megasphaera;__	0	0	0	0	0	0	0	0	0	0	0	0	0	0	0	0	0	0	0	0	0	0	0	0	0	0	0	0	0	0	0	0	0	0	0.00267146	0	0	0	0	0	0	0	0	0	0	0	0	0	0
D_0__Bacteria;D_1__Firmicutes;D_2__Negativicutes;D_3__Selenomonadales;D_4__Veillonellaceae;D_5__Megasphaera;D_6__Megasphaera micronuciformis	0	0	0	0	0	0	0	0	0	0	0	0	0	0	0	0	0	0	0	0	0	0	0	0	0	0	0	0	0	0	0	0	0	0	0	0	0	0	0	0	0	0	0	0	0	0	0	0	0
D_0__Bacteria;D_1__Firmicutes;D_2__Negativicutes;D_3__Selenomonadales;D_4__Veillonellaceae;D_5__Megasphaera;D_6__unidentified	0.0171571	0.0116067	0	0	0	0	0	0	0	0	0.432039	2.36251	4.57316	0.0324578	0.0225213	0.0265397	0.00943411	0	0	0.0142122	0.93684	0	0.0869875	0	0.0229795	0.337156	2.73689	0.473137	2.03763	0.691475	1.85269	0.55662	2.08455	0.0380223	0.429215	0.00377544	0.167734	0	0.246036	0	0.0607301	0.00752573	0.661407	0.0251813	0.338985	0.0524943	0.184959	0	0.402001
D_0__Bacteria;D_1__Firmicutes;D_2__Negativicutes;D_3__Selenomonadales;D_4__Veillonellaceae;D_5__Negativicoccus;D_6__Tissierellia bacterium S5-A11	0	0.00733053	0	0.0134796	0.0383882	0	0	0.0265463	0.0332741	0	0	0	0	0	0	0	0	0	0	0	0	0	0	0	0	0	0	0	0	0	0	0	0	0	0	0	0	0	0	0	0	0	0	0	0	0	0	0	0
D_0__Bacteria;D_1__Firmicutes;D_2__Negativicutes;D_3__Selenomonadales;D_4__Veillonellaceae;D_5__Selenomonas 3;__	0	0	0	0	0	0	0	0	0	0	0.0430246	0.0864814	0.166514	0.510553	0.23272	0.207634	0.713848	0.334052	0	0.038373	0.208821	0	0.134435	0.00753057	0.197353	0.150874	0.729401	0.193087	0.836155	0.210399	0.605409	0.374143	0.95105	0.105292	0.137135	0.0437951	0.0777676	0.114127	0.167305	0.0185062	0.0336351	0.152396	0.201582	0.530905	0.715067	1.1501	0.841353	0.16713	0.309454
D_0__Bacteria;D_1__Firmicutes;D_2__Negativicutes;D_3__Selenomonadales;D_4__Veillonellaceae;D_5__Selenomonas 3;D_6__uncultured bacterium	0	0	0	0	0	0	0	0	0	0	0	0	0	0.100883	0.0825779	0	0.058177	0.107175	0	0	0	0	0.0276778	0	0.0594763	0	0	0	0	0	0	0	0	0	0	0	0	0	0	0	0	0	0	0	0	0	0	0	0
D_0__Bacteria;D_1__Firmicutes;D_2__Negativicutes;D_3__Selenomonadales;D_4__Veillonellaceae;D_5__Selenomonas 4;__	0	0	0	0	0	0	0	0	0	0	0	0	0	0	0.0112606	0	0	0	0	0	0.0148343	0	0.0171339	0.0120489	0.0229795	0.00923716	0.00261904	0	0	0	0	0	0	0	0	0	0.0137237	0	0	0	0	0	0	0.0493133	0.0428528	0.00318147	0.0236413	0	0
D_0__Bacteria;D_1__Firmicutes;D_2__Negativicutes;D_3__Selenomonadales;D_4__Veillonellaceae;D_5__Selenomonas 4;D_6__uncultured bacterium	0	0	0	0	0	0	0	0	0	0	0	0	0	0	0	0	0	0	0	0	0	0	0	0	0	0	0	0	0	0	0	0	0	0	0	0	0	0	0	0	0	0	0	0	0	0	0	0	0
D_0__Bacteria;D_1__Firmicutes;D_2__Negativicutes;D_3__Selenomonadales;D_4__Veillonellaceae;D_5__Selenomonas 4;D_6__uncultured Selenomonas sp.	0	0	0	0	0	0	0	0	0	0	0	0	0	0	0	0	0	0	0	0	0	0	0	0	0	0	0	0	0	0	0	0	0	0	0	0	0	0	0	0	0	0	0	0	0	0	0	0	0
D_0__Bacteria;D_1__Firmicutes;D_2__Negativicutes;D_3__Selenomonadales;D_4__Veillonellaceae;D_5__Selenomonas 4;D_6__Veillonellaceae bacterium oral taxon 129	0	0	0	0	0	0	0	0	0	0	0	0	0	0.0543888	0.0441041	0	0.058177	0.0180945	0	0	0	0	0	0	0	0	0	0	0	0	0	0	0	0	0	0	0	0	0	0	0	0	0	0	0	0	0	0	0
D_0__Bacteria;D_1__Firmicutes;D_2__Negativicutes;D_3__Selenomonadales;D_4__Veillonellaceae;D_5__Selenomonas;__	0	0	0	0	0	0	0	0	0	0	0	0	0	0	0	0	0	0	0	0	0.00342329	0	0	0	0	0	0	0	0	0	0	0	0	0	0	0	0	0	0	0	0	0	0.00435853	0.00419688	0	0	0	0	0
D_0__Bacteria;D_1__Firmicutes;D_2__Negativicutes;D_3__Selenomonadales;D_4__Veillonellaceae;D_5__Selenomonas;D_6__uncultured bacterium	0	0	0	0	0	0	0	0	0	0	0.187336	0.499233	1.25702	0.179834	0.137943	0.248224	0.328622	0.502471	0.00982015	0.0412154	0.0787357	0	0.0988494	0.0225917	0.232498	0.0153953	0.0694044	0.0648537	0.163767	0.0898462	0.0633233	0.124714	0.15398	0.0102368	0.0543198	0.00679579	0.0144861	0.0122717	0	0	0	0	0	0.0734453	0.0684366	0.0699924	0.0848306	0	0
D_0__Bacteria;D_1__Firmicutes;D_2__Negativicutes;D_3__Selenomonadales;D_4__Veillonellaceae;D_5__uncultured;D_6__Veillonellaceae bacterium oral taxon 131	0	0	0	0	0	0	0	0	0	0	0	0	0	0	0	0	0	0	0	0	0	0	0	0	0	0	0	0	0	0	0	0	0	0	0	0	0	0	0	0	0	0	0	0	0.00255838	0	0	0	0
D_0__Bacteria;D_1__Firmicutes;D_2__Negativicutes;D_3__Selenomonadales;D_4__Veillonellaceae;D_5__Veillonella;__	8.06258	8.02571	7.32682	8.37908	4.13359	5.23988	15.6331	7.40084	6.29088	4.27968	14.2896	1.82004	1.1471	4.42392	1.70786	0.891421	0.0204406	0	14.0428	3.98795	8.35283	12.536	10.3449	5.5666	6.96414	5.87792	11.5093	6.42936	13.3407	5.25999	10.2373	8.9545	10.5262	3.52145	9.27087	3.67199	7.68756	5.84626	9.33265	2.54398	8.05935	6.74305	12.6724	12.6546	11.5447	15.0786	14.0402	8.13515	7.76528
D_0__Bacteria;D_1__Firmicutes;D_2__Negativicutes;D_3__Selenomonadales;D_4__Veillonellaceae;D_5__Veillonella;D_6__uncultured methanogenic archaeon	0	0	0	0	0	0	0	0	0	0	0	0	0	0	0	0	0	0	0	0	0	0	0	0	0	0	0	0	0	0	0	0	0	0	0	0	0	0	0	0	0	0	0	0	0	0	0	0	0
D_0__Bacteria;D_1__Firmicutes;D_2__Negativicutes;D_3__Selenomonadales;D_4__Veillonellaceae;D_5__Veillonella;D_6__uncultured Veillonellaceae bacterium	0	0	0	0	0	0	0	0	0	0	0	0	0	0	0	0	0	0	0	0	0	0	0	0	0	0	0	0	0	0	0	0	0	0	0	0	0	0	0	0	0	0	0	0	0	0	0	0	0
D_0__Bacteria;D_1__Firmicutes;D_2__Negativicutes;D_3__Selenomonadales;D_4__Veillonellaceae;D_5__Veillonella;D_6__unidentified	0	0	0	0	0	0	0	0	0	0	0	0	0	0	0	0	0	0	0	0	0	0	0	0	0	0	0	0	0	0	0	0	0	0	0	0	0	0	0	0	0	0	0	0	0	0	0	0	0
D_0__Bacteria;D_1__Fusobacteria;D_2__Fusobacteriia;D_3__Fusobacteriales;D_4__Fusobacteriaceae;D_5__Fusobacterium;__	2.27427	15.928	1.83986	3.21189	9.6094	0.920569	2.1114	0.497394	0.865126	1.87591	3.23223	6.79141	15.241	7.90743	4.40384	3.75771	10.5599	8.85239	0.0996044	1.52071	4.84738	1.20699	3.81559	0.0873547	5.11497	0.658918	7.77722	3.14393	4.41068	5.14853	8.59278	5.89834	6.87344	4.35355	8.22989	7.12047	5.1136	6.02175	7.49525	5.21998	6.38226	1.55406	3.61867	4.61027	3.61883	4.54155	4.40702	3.60458	4.54782
D_0__Bacteria;D_1__Fusobacteria;D_2__Fusobacteriia;D_3__Fusobacteriales;D_4__Fusobacteriaceae;D_5__Fusobacterium;D_6__uncultured bacterium	0	0	0	0	0	0	0	0	0	0	0	0	0	0	0	0	0	0	0	0	0.118674	0	0.238557	0	0.190595	0	0	0	0	0	0	0	0	0	0	0	0	0	0	0	0	0	0	0	0	0	0	0	0
D_0__Bacteria;D_1__Fusobacteria;D_2__Fusobacteriia;D_3__Fusobacteriales;D_4__Leptotrichiaceae;D_5__Leptotrichia;__	0.507724	5.27248	0	0	0	0	0	0	0	0	0.924133	0.357718	0.374385	0	0	0	0	0	0.00982015	2.67758	0.633309	0.16489	0.462615	0	1.10302	0.281734	3.65224	0.250571	0.9826	1.11114	2.31034	0.224486	0.302783	0.894985	2.65722	2.60279	1.67124	1.93403	2.35604	1.48913	1.74342	2.11849	1.06457	4.84215	2.35435	3.00331	2.43088	2.49339	1.14672
D_0__Bacteria;D_1__Fusobacteria;D_2__Fusobacteriia;D_3__Fusobacteriales;D_4__Leptotrichiaceae;D_5__Leptotrichia;D_6__Leptotrichia buccalis C-1013-b	0	0	0	0	0	0	0	0	0	0	0.0492991	0.16248	0.786862	0	0	0	0	0	0	0	0.0513493	0	0	0	0.198705	0	0	0.0530621	0	0.0534528	0.01727	0	0	0.0862813	0	0.0619172	0.026685	0.128853	0.0659377	0	0	0	0	0	0	0	0	0	0
D_0__Bacteria;D_1__Fusobacteria;D_2__Fusobacteriia;D_3__Fusobacteriales;D_4__Leptotrichiaceae;D_5__Leptotrichia;D_6__Leptotrichia goodfellowii DSM 19756	0	0	0	0	0	0	0	0	0	0	0	0	0	0.0324578	0.00375354	0	0	0	0	0	0	0	0	0	0	0	0.00785711	0.0265311	0.0110228	0.0238832	0.0105539	0.0275685	0	0.0321727	0.00534293	0.0392645	0.016011	0.122717	0.0196829	0	0.0140146	0	0	0.0828883	0.070995	0.0524943	0.0347666	0.140028	0
D_0__Bacteria;D_1__Fusobacteria;D_2__Fusobacteriia;D_3__Fusobacteriales;D_4__Leptotrichiaceae;D_5__Leptotrichia;D_6__Leptotrichia sp. oral clone EI022	0	0	0	0	0	0	0	0	0	0	0.00627443	0.0104826	0.0108833	0	0	0.0156116	0	0	0	0.00710611	0.046785	0.0153897	0.138389	0	0.208167	0	0	0	0	0	0	0	0	0	0	0.0415298	0.0114364	0.0748576	0	0.0875959	0.0383067	0.0451544	0.0414061	0.555037	0.202112	0.0334054	0.0611893	0.0677553	0.030367
D_0__Bacteria;D_1__Fusobacteria;D_2__Fusobacteriia;D_3__Fusobacteriales;D_4__Leptotrichiaceae;D_5__Leptotrichia;D_6__Leptotrichia sp. oral clone FP036	0	0	0	0	0	0	0	0	0	0	0	0	0	0	0	0	0	0	0	0.00710611	0	0	0	0	0	0.0431068	4.16296	0.654433	3.03126	1.06451	3.29377	0.282249	0.886353	0.0687325	0.478192	0.0203874	0.336993	0.141125	0.764681	0.00616873	0.0579271	0.159922	0.77255	0.324209	0.285259	0.10817	0.308728	0.0496872	0.419354
D_0__Bacteria;D_1__Fusobacteria;D_2__Fusobacteriia;D_3__Fusobacteriales;D_4__Leptotrichiaceae;D_5__Leptotrichia;D_6__Leptotrichia sp. oral clone IK040	0	0	0	0	0	0	0	0	0	0	0	0	0	0	0	0	0	0	0	0.213183	0.0159754	0	0.0263598	0.0271101	0.236554	0	0	0	0	0	0	0	0	0	0	0	0.00609942	0	0	0	0	0.0244586	0	0.223484	0.0614011	0.0795368	0.0848306	0.0338776	0
D_0__Bacteria;D_1__Fusobacteria;D_2__Fusobacteriia;D_3__Fusobacteriales;D_4__Leptotrichiaceae;D_5__Leptotrichia;D_6__Leptotrichia trevisanii	0.00444814	0	0	0	0	0	0	0	0	0	0.768169	3.28105	7.39519	0.00350896	0.00844547	0.00468348	0	0	0	0	0.035374	0.083544	0.121255	0	0.0446073	0	0	0	0	0	0	0	0	0.0116992	0.0151383	0.0324688	0.0411711	0	0.0216512	0.00740247	0.00840878	0.142989	0.0730054	0.535102	0.340264	0.0874905	0.0806586	0.0677553	0
D_0__Bacteria;D_1__Fusobacteria;D_2__Fusobacteriia;D_3__Fusobacteriales;D_4__Leptotrichiaceae;D_5__Leptotrichia;D_6__Leptotrichia wadei F0279	0	0	0	0	0	0	0	0	0	0	0	0	0	0	0	0	0	0	0	0.129331	0.247618	0.0923381	0.392762	0.0376529	0.536639	0	0	0.0928587	0	0	0	0.0275685	0	0	0	0	0	0	0	0	0	0.11853	0.0435853	0.204598	0.156701	0.0986256	0.123769	0	0.0506117
D_0__Bacteria;D_1__Fusobacteria;D_2__Fusobacteriia;D_3__Fusobacteriales;D_4__Leptotrichiaceae;D_5__Leptotrichia;D_6__uncultured bacterium	0.306286	2.85158	0.0353296	0.050923	0.137101	0	0	0	0	0	0.12011	0.581784	2.55757	0	0	0	0	0	0.0505036	1.76374	2.03343	1.35869	2.29199	0.13555	1.55314	0.177046	3.98748	0.707495	1.92741	1.80261	4.81929	1.3968	2.01985	0.258844	1.03742	0.237097	0.44602	0.440556	0.681029	0.268956	0.803506	0.413915	0.14819	1.42589	0.590986	0.744464	0.513156	0.792737	0.216907
D_0__Bacteria;D_1__Patescibacteria;D_2__Gracilibacteria;D_3__Absconditabacteriales (SR1);__;__;__	0	0	0	0	0	0	0	0	0	0	0.00268904	0.093033	0.285142	0	0	0	0	0	0	0	0.0228219	0	0.0250418	0	0.045959	0	0	0	0	0.00341188	0	0	0	0.106755	1.25292	0.0241628	0.256938	0.0098174	0.331657	0.0185062	0.340088	0	0	0.0125906	0.0166295	0.0270425	0.037548	0	0
D_0__Bacteria;D_1__Patescibacteria;D_2__Gracilibacteria;D_3__Absconditabacteriales (SR1);D_4__candidate division SR1 bacterium MGEHA;D_5__candidate division SR1 bacterium MGEHA;D_6__candidate division SR1 bacterium MGEHA	0	0	0	0	0	0	0	0	0	0	0	0	0	0	0	0	0	0	0	0	0	0	0	0	0	0	0	0.0103176	0	0	0	0.0262557	0	0	0.0569912	0.0060407	0.0472705	0	0.0413341	0.0234412	0.0654016	0	0.00217927	0	0	0.0127259	0.0319853	0.0112925	0.0332591
D_0__Bacteria;D_1__Patescibacteria;D_2__Gracilibacteria;D_3__Absconditabacteriales (SR1);D_4__SR1 bacterium oral taxon 875;D_5__SR1 bacterium oral taxon 875;D_6__SR1 bacterium oral taxon 875	0	0	0	0	0	0	0	0	0	0	0	0	0	0	0	0	0	0	0	0.0667974	0	0	0	0	0	0	0.289403	0	0	0.0807479	0.303184	0.303253	1.2396	0.0599582	0.849525	0.168384	1.66209	0.0760848	1.21936	0.166556	2.39744	0	0	0	0	0	0	0	0
D_0__Bacteria;D_1__Patescibacteria;D_2__Gracilibacteria;D_3__JGI 0000069-P22;D_4__Gracilibacteria bacterium oral taxon 871;D_5__Gracilibacteria bacterium oral taxon 871;D_6__Gracilibacteria bacterium oral taxon 871	0	0	0	0	0	0	0	0	0	0	0	0	0	0	0	0	0	0	0	0	0	0	0	0	0	0	0	0	0	0	0	0	0	0.0614206	0.00801439	0.0143467	0.0144861	0.0196348	0.0118097	0.0715572	0.0355037	0	0	0	0	0	0	0	0
D_0__Bacteria;D_1__Patescibacteria;D_2__Gracilibacteria;D_3__JGI 0000069-P22;D_4__Gracilibacteria bacterium oral taxon 872;D_5__Gracilibacteria bacterium oral taxon 872;D_6__Gracilibacteria bacterium oral taxon 872	0	0	0	0	0	0	0	0	0	0	0	0	0	0	0	0	0	0	0	0	0	0	0	0	0	0	0	0	0	0	0	0	0	0.00584958	0.00178098	0.00528561	0.00991156	0.00859022	0.0157463	0.0875959	0.0158832	0.0470358	0.044675	0.100725	0.0620407	0.106579	0.0639706	0.110667	0.0636261
D_0__Bacteria;D_1__Patescibacteria;D_2__Saccharimonadia;D_3__Saccharimonadales;__;__;__	0	0	0	0	0	0	0	0	0	0	0	0	0	0	0	0	0.00943411	0	0	0	0.00684658	0	0	0	0	0	0	0	0	0	0	0	0	0	0	0	0	0	0	0	0	0	0	0	0	0	0	0	0
D_0__Bacteria;D_1__Patescibacteria;D_2__Saccharimonadia;D_3__Saccharimonadales;D_4__Candidatus Saccharibacteria bacterium UB2523;D_5__Candidatus Saccharibacteria bacterium UB2523;D_6__Candidatus Saccharibacteria bacterium UB2523	0	0	0	0	0	0	0	0	0	0	0	0	0	0	0	0	0	0	0	0	0	0	0	0	0	0	0	0	0	0.00227459	0	0.00262557	0	0	0	0	0.00457457	0	0	0	0	0	0	0	0.00831473	0	0.004172	0	0
D_0__Bacteria;D_1__Patescibacteria;D_2__Saccharimonadia;D_3__Saccharimonadales;D_4__Saccharimonadaceae;__;__	0	0.0543681	0	0	0	0	0	0	0	0	0	0.0052413	0	0	0	0	0.0125788	0	0	0	0.00912877	0	0	0	0	0.0246324	0.183332	0.0221092	0.168491	0.0307069	0.0470128	0.0603881	0.253613	0.0263231	0.0935012	0	0.138762	0	0.177146	0	0.127066	0.00752573	0.305097	0	0.0684366	0.0445406	0.159927	0	0.36585
D_0__Bacteria;D_1__Patescibacteria;D_2__Saccharimonadia;D_3__Saccharimonadales;D_4__Saccharimonadaceae;D_5__candidate division TM7 single-cell isolate TM7a;D_6__candidate division TM7 single-cell isolate TM7a	0	0	0	0	0	0	0	0	0	0	0	0	0	0	0	0	0	0	0	0	0.0216808	0	0.0421757	0.00602446	0.0621798	0	0	0	0	0.0159221	0	0	0	0	0	0	0	0	0	0	0	0	0	0	0	0	0	0	0
D_0__Bacteria;D_1__Patescibacteria;D_2__Saccharimonadia;D_3__Saccharimonadales;D_4__Saccharimonadaceae;D_5__Candidatus Saccharimonas;__	0	0	0	0	0	0	0	0	0	0	0	0	0	0	0	0	0	0	0	0	0	0	0	0	0	0	0	0	0.00629872	0	0.00287833	0	0.0116455	0	0.00979537	0	0.00533699	0	0	0	0	0	0	0	0	0	0	0	0
D_0__Bacteria;D_1__Patescibacteria;D_2__Saccharimonadia;D_3__Saccharimonadales;D_4__Saccharimonadaceae;D_5__Candidatus Saccharimonas;D_6__TM7 phylum sp. oral clone CW040	0	0	0	0	0	0	0	0	0	0	0	0	0	0	0	0	0	0	0	0	0	0	0	0	0	0	0.0183332	0	0	0	0	0	0	0.00292479	0	0	0	0	0	0	0	0	0.011986	0	0	0	0	0	0.030367
D_0__Bacteria;D_1__Patescibacteria;D_2__Saccharimonadia;D_3__Saccharimonadales;D_4__Saccharimonadaceae;D_5__TM7 phylum sp. canine oral taxon 308;D_6__TM7 phylum sp. canine oral taxon 308	0	0	0	0	0	0	0	0	0	0	0	0	0	0	0	0	0	0	0	0	0	0	0	0	0	0	0	0	0	0	0	0	0	0	0	0	0	0	0	0	0	0	0	0	0	0	0	0	0
D_0__Bacteria;D_1__Patescibacteria;D_2__Saccharimonadia;D_3__Saccharimonadales;D_4__Saccharimonadaceae;D_5__uncultured bacterium;D_6__uncultured bacterium	0	0	0	0	0	0	0	0	0	0	0	0	0	0	0	0	0	0	0	0	0	0	0	0.0180734	0.0297382	0	0.00654759	0.0103176	0	0.00796106	0.00767555	0	0	0	0	0	0.00609942	0.0196348	0	0	0	0.0395101	0	0.100725	0.023665	0.305421	0.114035	0.178422	0.0202447
D_0__Bacteria;D_1__Patescibacteria;D_2__Saccharimonadia;D_3__Saccharimonadales;D_4__Saccharimonadaceae;D_5__uncultured Candidatus Saccharibacteria bacterium;D_6__uncultured Candidatus Saccharibacteria bacterium	0	0	0	0	0	0	0	0	0	0	0	0.00393097	0.00217666	0.0342123	0.0234596	0.0187339	0.0330194	0.0278377	0	0.00994855	0	0	0.0461297	0	0.118953	0	0	0	0.00629872	0	0	0.0118151	0	0.00877437	0	0.025673	0	0.0147261	0.00984145	0.00740247	0.00840878	0	0	0.0314766	0.0134315	0	0.0111253	0	0
D_0__Bacteria;D_1__Patescibacteria;D_2__Saccharimonadia;D_3__Saccharimonadales;D_4__TM7 phylum sp. oral clone FR058;D_5__TM7 phylum sp. oral clone FR058;D_6__TM7 phylum sp. oral clone FR058	0	0	0	0	0	0	0	0	0	0	0	0	0	0	0	0	0	0	0	0.00994855	0.011411	0	0	0	0	0	0.00654759	0.0221092	0.0283442	0.0102356	0	0.0223173	0.00776367	0	0	0.13063	0.0770052	0.0098174	0.0383817	0.107336	0.00654016	0	0	0.0104922	0.0364569	0.00318147	0.00973466	0.0316191	0.030367
D_0__Bacteria;D_1__Proteobacteria;D_2__Alphaproteobacteria;D_3__Rickettsiales;D_4__Mitochondria;__;__	0	0	0	0	0	0	0	0	0	0	0	0	0	0	0	0	0	0	0	0	0	0	0	0	0	0	0	0	0	0	0	0	0	0	0	0	0.0198231	0	0.00196829	0	0	0.0056443	0	0.033575	0.260315	0.0127259	0.0222507	0	0.0245828
D_0__Bacteria;D_1__Proteobacteria;D_2__Alphaproteobacteria;D_3__Rickettsiales;D_4__Mitochondria;D_5__Amaranthus tricolor;D_6__Amaranthus tricolor	0	0	0	0	0	0	0	0	0	0	0	0	0	0	0	0	0	0	0	0	0	0	0	0	0	0	0	0	0	0	0	0	0	0	0	0	0	0	0	0	0	0	0	0	0	0	0	0	0
D_0__Bacteria;D_1__Proteobacteria;D_2__Alphaproteobacteria;D_3__Sphingomonadales;D_4__Sphingomonadaceae;D_5__Sphingobium;__	0	0	0	0	0	0	0	0	0	0	0	0	0	0	0	0	0	0	0	0	0	0	0	0	0	0	0	0	0	0	0	0	0	0	0	0	0	0	0	0	0	0	0	0	0	0	0	0	0
D_0__Bacteria;D_1__Proteobacteria;D_2__Deltaproteobacteria;D_3__Desulfobacterales;D_4__Desulfobulbaceae;D_5__Desulfobulbus;D_6__Desulfobulbus sp. Dsb1	0	0	0	0	0	0	0	0	0	0	0	0	0	0	0	0	0	0	0	0	0	0	0	0	0	0	0	0.0103176	0	0.0113729	0	0.0078767	0	0	0	0	0	0	0	0	0	0	0	0	0	0	0	0	0
D_0__Bacteria;D_1__Proteobacteria;D_2__Deltaproteobacteria;D_3__Desulfovibrionales;D_4__Desulfomicrobiaceae;D_5__Desulfomicrobium;D_6__Desulfomicrobium orale DSM 12838	0	0	0	0	0	0	0	0	0	0	0	0	0	0	0	0	0	0	0	0	0	0	0	0	0	0	0	0	0	0	0	0	0	0	0	0	0	0	0	0	0	0	0	0	0	0	0	0	0
D_0__Bacteria;D_1__Proteobacteria;D_2__Deltaproteobacteria;D_3__Desulfovibrionales;D_4__Desulfovibrionaceae;D_5__Bilophila;D_6__uncultured bacterium	0	0	0	0	0	0	0	0	0	0	0.0116525	0.0183445	0.00435332	0.423707	0.226151	0.207634	0.352207	0.79755	0	0	0	0	0	0	0	0	0	0	0	0	0	0	0	0	0	0	0	0	0	0	0	0	0	0	0	0	0	0	0
D_0__Bacteria;D_1__Proteobacteria;D_2__Gammaproteobacteria;D_3__Betaproteobacteriales;D_4__Burkholderiaceae;__;__	0	0	0	0	0	0	0	0	0	0	0	0	0	0.00701791	0.00469193	0	0.0031447	0.00695943	0	0	0	0	0.00922594	0	0.0283864	0	0	0	0	0	0	0	0	0	0	0	0	0	0	0	0	0	0	0	0	0	0	0	0
D_0__Bacteria;D_1__Proteobacteria;D_2__Gammaproteobacteria;D_3__Betaproteobacteriales;D_4__Burkholderiaceae;D_5__Comamonas;D_6__Ottowia sp. oral taxon 894	0	0	0	0	0	0	0	0	0	0	0	0	0	0	0	0	0	0	0.00982015	0	0.0433617	0	0.209561	0	0.223036	0	0	0	0	0	0	0	0	0	0	0.0158568	0.0144861	0.00613587	0.0167305	0.0394799	0.0158832	0	0	0	0	0	0	0	0
D_0__Bacteria;D_1__Proteobacteria;D_2__Gammaproteobacteria;D_3__Betaproteobacteriales;D_4__Burkholderiaceae;D_5__Delftia;__	0	0	0	0	0	0	0	0	0	0	0	0	0	0	0	0	0	0	0	0	0	0	0	0	0	0	0	0	0	0	0	0	0	0	0	0	0	0	0	0	0	0	0	0	0	0	0	0	0
D_0__Bacteria;D_1__Proteobacteria;D_2__Gammaproteobacteria;D_3__Betaproteobacteriales;D_4__Burkholderiaceae;D_5__Lautropia;D_6__uncultured bacterium	0	0	0	0	0	0	0	0	0	0	6.57649	1.0535	0.100126	0	0.00563031	0	0	0	0.081367	0.82573	0.804473	0.0945367	1.3549	0.0466896	0.76373	0.0107767	0.193809	0.0265311	0.0220455	0.0750614	0.188051	0.00525114	0.0142334	0.0336351	0.0204812	0	0.00991156	0.154624	0	0.0345449	0.106511	0.114767	0.11986	0.251813	0.166934	0.184525	0.0987373	0.0429117	0.18654
D_0__Bacteria;D_1__Proteobacteria;D_2__Gammaproteobacteria;D_3__Betaproteobacteriales;D_4__Neisseriaceae;__;__	0	0	0	0	0	0	0	0	0	0	0	0	0	0	0	0	0	0	0	0	0	0	0	0	0.151394	0	0.0104761	0.0501142	0.0251949	0	0.008635	0.0196918	0	0	0	0	0.00304971	0	0.00295244	0	0	0	0.0141652	0	0.0530864	0	0.0278133	0	0
D_0__Bacteria;D_1__Proteobacteria;D_2__Gammaproteobacteria;D_3__Betaproteobacteriales;D_4__Neisseriaceae;D_5__Alysiella;D_6__uncultured bacterium	0	0	0	0	0	0	0	0	0	0	0	0	0	0	0	0	0	0	0	0	0	0	0	0	0	0	0.0445236	0.0309529	0.039367	0.0147848	0.0575667	0.0774542	0.0763428	0	0	0	0	0	0	0	0.0401753	0	0	0	0	0	0	0	0
D_0__Bacteria;D_1__Proteobacteria;D_2__Gammaproteobacteria;D_3__Betaproteobacteriales;D_4__Neisseriaceae;D_5__Eikenella;D_6__uncultured bacterium	0	0	0	0	0	0	0	0	0	0	0.204367	0.176894	0.0838013	0.00526343	0	0.0156116	0.100631	0.153107	0	0.0227395	0.914018	0.0527646	1.9414	0	1.44906	0	0.273689	0.0530621	0.0456657	0.150123	0.197646	0.131278	0.0659912	0.40947	0.250227	0.366217	0.60613	0.154624	0.405468	0.610704	0.245723	0.0507987	0	0.823637	0.225137	0.466086	0.385214	0.86275	0.150389
D_0__Bacteria;D_1__Proteobacteria;D_2__Gammaproteobacteria;D_3__Betaproteobacteriales;D_4__Neisseriaceae;D_5__Kingella;D_6__uncultured bacterium	0	0	0	0	0	0	0	0	0	0	0.42935	0.12055	0.118628	0	0.00469193	0.029662	0	0.00556754	0.0294605	0.132174	0.669824	1.17621	1.51437	0.0617507	1.39634	0.0277115	0.0301189	0.117916	0.039367	0.112592	0.0239861	0.0538241	0	0.0116992	0.00801439	0.17216	0.147149	0.342382	0.0531439	0.151751	0	1.54089	0.102426	2.77309	0.902468	0.881267	0.394949	1.68936	0.147497
D_0__Bacteria;D_1__Proteobacteria;D_2__Gammaproteobacteria;D_3__Betaproteobacteriales;D_4__Neisseriaceae;D_5__Neisseria;__	0	0	0	0	0	0	0	0	0	0	0	0	0	0	0	0	0	0	0	0	0.13579	0	0	0	0	0.0877531	0.00392855	0.129707	0	0.0500409	0.0115133	0.233676	0	0.0365599	0.00267146	0.455318	0.240165	0.899519	0.238163	2.84378	0.225168	0.127937	0.0141652	0.867704	1.07324	1.31395	0.955387	0.395239	0.28921
D_0__Bacteria;D_1__Proteobacteria;D_2__Gammaproteobacteria;D_3__Betaproteobacteriales;D_4__Neisseriaceae;D_5__Neisseria;D_6__uncultured bacterium	0	0.00427614	0	0.00748867	0	0	0	0	0.00311944	0	0.275178	0.711506	0.546341	0	0	0	0	0	12.9907	4.17839	0.851258	2.3942	1.20992	2.70348	2.01138	0	4.85438	2.84619	6.5176	1.41707	6.05697	3.48019	11.2004	1.80752	7.87904	2.03949	9.18573	1.3548	12.6433	1.64088	18.6722	1.68388	4.87611	0.475296	1.43845	1.12783	2.69511	0.677553	5.00911
D_0__Bacteria;D_1__Proteobacteria;D_2__Gammaproteobacteria;D_3__Betaproteobacteriales;D_4__Neisseriaceae;D_5__Neisseria;D_6__unidentified	0	0	0	0	0	0	0	0	0	0	0	0	0	0	0	0	0	0	0	0	0	0	0	0	0	0	0	0	0	0.0113729	0	0	0	0	0	0	0	0	0	0	0	0	0	0	0	0	0	0	0
D_0__Bacteria;D_1__Proteobacteria;D_2__Gammaproteobacteria;D_3__Betaproteobacteriales;D_4__Neisseriaceae;D_5__Simonsiella;D_6__unidentified	0	0	0	0	0	0	0	0	0	0	0	0	0	0	0	0	0	0	0	0	0	0	0	0	0	0	0	0	0	0	0	0	0	0	0	0	0	0	0	0	0	0	0	0	0	0	0	0	0
D_0__Bacteria;D_1__Proteobacteria;D_2__Gammaproteobacteria;D_3__Betaproteobacteriales;D_4__Rhodocyclaceae;D_5__Propionivibrio;__	0	0	0	0	0	0	0	0	0	0	0	0	0	0	0	0	0	0	0	0	0	0	0	0	0	0	0	0	0	0	0	0.00656392	0	0	0	0	0	0	0	0	0	0	0	0	0	0	0	0	0
D_0__Bacteria;D_1__Proteobacteria;D_2__Gammaproteobacteria;D_3__Cardiobacteriales;D_4__Cardiobacteriaceae;D_5__Cardiobacterium;D_6__uncultured bacterium	0	0	0	0	0	0	0	0	0	0	0.14969	0.0759988	0.411388	0	0	0	0	0	0.00701439	0.025582	0.458721	0	0.901506	0	0.912421	0.0184743	0.10869	0.0648537	0.0425163	0.171731	0.125687	0.141781	0.0427002	0.191574	0.038291	0.0619172	0.0815797	0.255252	0.054128	0.361487	0.039241	0.253993	0.0392268	1.51088	0.509117	1.01966	0.43806	1.00052	0.0650722
D_0__Bacteria;D_1__Proteobacteria;D_2__Gammaproteobacteria;D_3__Enterobacteriales;D_4__Enterobacteriaceae;__;__	0	0	0	0	0	0	0	0	0	0	0	0	0	0	0.0168909	0	0.0345917	0.00695943	0	0	0	0	0	0	0	0	0	0	0	0	0	0	0	0	0	0	0.00152486	0	0	0	0	0	0	0	0	0	0	0	0
D_0__Bacteria;D_1__Proteobacteria;D_2__Gammaproteobacteria;D_3__Enterobacteriales;D_4__Enterobacteriaceae;D_5__Escherichia-Shigella;__	0	0	0	0.00299547	0	0	0	0	0	0	0	0	0	0	0	0	0	0	0	0	0	0	0	0	0	0	0	0	0	0	0	0	0	0	0	0	0	0	0	0	0	0	0	0	0	0	0	0	0
D_0__Bacteria;D_1__Proteobacteria;D_2__Gammaproteobacteria;D_3__Enterobacteriales;D_4__Enterobacteriaceae;D_5__Pantoea;__	0	0	0	0	0	0	0	0	0	0	0	0	0	0	0	0	0	0	0	0	0	0	0	0	0	0	0	0	0	0	0	0	0	0	0	0	0	0	0	0	0	0	0	0	0	0	0	0	0
D_0__Bacteria;D_1__Proteobacteria;D_2__Gammaproteobacteria;D_3__Enterobacteriales;D_4__Enterobacteriaceae;D_5__Serratia;__	0	0	0	0	0	0	0	0	0	0	0	0	0	0	0	0	0	0	0	0	0	0	0	0	0	0	0	0	0	0	0	0	0	0	0	0	0	0	0	0	0	0	0	0	0	0	0	0	0
D_0__Bacteria;D_1__Proteobacteria;D_2__Gammaproteobacteria;D_3__Pasteurellales;D_4__Pasteurellaceae;__;__	0	0	0	0	0	0	0	0	0	0	0	0	0	0	0	0	0	0	0.00280576	0	0	0	0	0	0	0.00461858	0	0	0	0.0216086	0	0.145719	0	0.096518	0.323247	0.017367	0.102928	0	0.0905414	0.0111037	0.0924966	0	0	0.00314766	0	0	0	0	0
D_0__Bacteria;D_1__Proteobacteria;D_2__Gammaproteobacteria;D_3__Pasteurellales;D_4__Pasteurellaceae;D_5__Actinobacillus;__	0	0	0	0	0	0	0	0	0	0	0	0	0	0	0	0	0	0	0	1.07302	0	0	0	0	0	0.103148	0.0838091	0.0810671	0	0	0	0	0	0	0	0	0.121988	0	0	0	0.38587	1.22669	1.50042	0.705075	1.2261	1.96774	1.79952	4.74739	3.86095
D_0__Bacteria;D_1__Proteobacteria;D_2__Gammaproteobacteria;D_3__Pasteurellales;D_4__Pasteurellaceae;D_5__Aggregatibacter;__	0	0	0	0	0	0	0	0	0	0	0.0242014	0.0720678	0.0272082	0	0	0	0	0	0	0	0.0136932	0	0	0	0	0.029251	0.075952	0.0339008	0.0236202	0.0432172	0.0700394	0.0525114	0.0336426	0	0	0	0	0.0503142	0.0186988	0.278826	0.0476497	0	0	0.159481	0.106173	0	0.0111253	0	0
D_0__Bacteria;D_1__Proteobacteria;D_2__Gammaproteobacteria;D_3__Pasteurellales;D_4__Pasteurellaceae;D_5__Aggregatibacter;D_6__uncultured bacterium	0	0	0	0	0	0	0	0	0	0	0	0	0	0	0	0	0	0	0	0	0.341188	0	0	0	0	0	0.0157142	0	0	0.0500409	0	0.0393835	0.0181152	0.437256	0.118435	0.129875	0.250076	0.306794	0.288355	0.170257	0.159767	0	0.0915292	0.210893	0.259036	0.0668109	0.105691	0.352327	0.144605
D_0__Bacteria;D_1__Proteobacteria;D_2__Gammaproteobacteria;D_3__Pasteurellales;D_4__Pasteurellaceae;D_5__Haemophilus;__	10.0363	11.6769	0.00271766	0.00973528	0.00685504	7.14667	5.89446	0	0	0	3.92062	1.29591	0.190458	0.695651	0.427904	0.207634	0.281451	0.638875	18.2136	9.09298	4.78576	15.5194	5.69109	1.68534	5.74082	5.48534	1.25059	14.1646	1.20305	7.81549	1.18012	9.64371	1.00151	26.7677	6.41686	28.3437	9.36032	28.333	6.55047	20.4974	5.32463	7.10052	10.2981	4.80123	4.74771	5.29397	4.95772	2.39176	3.22903
D_0__Bacteria;D_1__Proteobacteria;D_2__Gammaproteobacteria;D_3__Pasteurellales;D_4__Pasteurellaceae;D_5__Haemophilus;D_6__uncultured bacterium	0	0	0	0	0	0	0	0	0	0	0	0	0	0	0	0	0	0	0	0	0	0	0	0	0	0	0	0	0	0	0	0	0	0	0	0	0	0	0	0	0	0.291622	0	0	0	3.32623	0.471436	0	0
D_0__Bacteria;D_1__Proteobacteria;D_2__Gammaproteobacteria;D_3__Pseudomonadales;D_4__Moraxellaceae;D_5__Acinetobacter;__	0	0	0	0.00374434	0	0	0	0	0	0	0	0	0	0	0	0	0	0	0	0	0	0	0	0	0	0	0	0	0	0	0	0	0	0	0	0	0	0	0	0	0	0	0	0	0	0	0	0	0
D_0__Bacteria;D_1__Proteobacteria;D_2__Gammaproteobacteria;D_3__Pseudomonadales;D_4__Pseudomonadaceae;D_5__Pseudomonas;__	0	0.0421505	0	0	0	0	0	0	0	0	0	0	0	0	0	0	0	0	0	0	0	0	0	0	0	0	0	0	0	0	0	0.00525114	0	0	0	0	0	0	0	0	0	0	0	0	0	0	0	0	0.0028921
D_0__Bacteria;D_1__Proteobacteria;D_2__Gammaproteobacteria;D_3__Xanthomonadales;D_4__Xanthomonadaceae;D_5__Stenotrophomonas;__	0	0	0	0	0	0.00288579	0	0	0	0	0	0	0	0	0	0	0	0	0	0	0	0	0	0	0	0	0	0	0	0	0	0	0	0	0	0	0	0	0	0	0	0	0	0	0	0	0	0	0
D_0__Bacteria;D_1__Proteobacteria;D_2__Gammaproteobacteria;D_3__Xanthomonadales;D_4__Xanthomonadaceae;D_5__Xanthomonas;__	0	0	0	0	0	0	0	0	0	0	0	0	0	0	0	0	0	0	0	0	0	0	0	0	0	0	0	0	0	0	0	0	0	0	0	0	0	0	0	0	0	0	0	0	0	0	0	0	0
D_0__Bacteria;D_1__Spirochaetes;D_2__Spirochaetia;D_3__Spirochaetales;D_4__Spirochaetaceae;D_5__Treponema 2;__	0	0	0	0	0	0	0	0	0	0	0	0	0	0	0	0	0	0	0	0	0	0	0	0	0	0	0	0	0	0	0	0	0	0	0.0231527	0	0.00381214	0	0	0	0	0	0	0.0115414	0.0159899	0.00318147	0.029204	0.0225851	0.0101223
D_0__Bacteria;D_1__Spirochaetes;D_2__Spirochaetia;D_3__Spirochaetales;D_4__Spirochaetaceae;D_5__Treponema 2;D_6__Treponema denticola	0	0	0	0	0	0	0	0	0	0	0	0	0	0	0	0	0	0	0	0	0	0	0	0	0	0	0.00523807	0.0132655	0.00944807	0.0113729	0.00383778	0.0144406	0.00646973	0	0	0	0	0	0	0	0	0	0	0	0	0	0	0	0
D_0__Bacteria;D_1__Spirochaetes;D_2__Spirochaetia;D_3__Spirochaetales;D_4__Spirochaetaceae;D_5__Treponema 2;D_6__Treponema lecithinolyticum ATCC 700332	0	0	0	0	0	0	0	0	0	0	0	0	0	0	0	0	0	0	0	0	0	0	0	0	0	0.0123162	0.0104761	0.0162134	0.0173215	0.0523155	0.0220672	0.0367579	0.00517578	0	0	0	0	0	0	0	0	0	0	0	0	0	0	0	0
D_0__Bacteria;D_1__Spirochaetes;D_2__Spirochaetia;D_3__Spirochaetales;D_4__Spirochaetaceae;D_5__Treponema 2;D_6__Treponema maltophilum ATCC 51939	0	0	0	0	0	0	0	0	0	0	0	0	0	0	0	0	0	0	0	0	0.00912877	0	0	0	0	0	0	0	0	0	0	0	0	0	0	0	0	0	0	0	0	0	0	0	0.00575635	0	0.00278133	0	0.00433814
D_0__Bacteria;D_1__Spirochaetes;D_2__Spirochaetia;D_3__Spirochaetales;D_4__Spirochaetaceae;D_5__Treponema 2;D_6__Treponema medium	0	0	0	0	0	0	0	0	0	0	0.0152379	0	0	0.150885	0.103222	0.128015	0.44812	0.715429	0	0	0.0422206	0	0.0764435	0.00301223	0.298733	0	0	0	0	0.0454918	0	0.0131278	0	0	0	0	0.010674	0.0098174	0.013778	0.00493498	0.0112117	0	0	0	0.0230254	0.0986256	0.118207	0.0451702	0.0245828
D_0__Bacteria;D_1__Spirochaetes;D_2__Spirochaetia;D_3__Spirochaetales;D_4__Spirochaetaceae;D_5__Treponema 2;D_6__Treponema parvum	0	0	0	0	0	0	0	0	0	0	0	0	0	0	0	0	0	0	0	0	0	0	0	0	0	0	0	0	0	0	0	0	0	0	0	0	0	0	0	0	0	0	0	0	0	0	0	0	0
D_0__Bacteria;D_1__Spirochaetes;D_2__Spirochaetia;D_3__Spirochaetales;D_4__Spirochaetaceae;D_5__Treponema 2;D_6__Treponema pectinovorum	0	0	0	0	0	0	0	0	0	0	0	0	0	0	0	0	0	0	0	0	0	0	0	0	0	0	0	0	0	0	0	0	0	0	0	0	0	0	0	0	0	0	0	0	0	0	0.00278133	0	0
D_0__Bacteria;D_1__Spirochaetes;D_2__Spirochaetia;D_3__Spirochaetales;D_4__Spirochaetaceae;D_5__Treponema 2;D_6__Treponema refringens	0	0	0	0	0	0	0	0	0	0	0	0	0	0	0	0	0	0	0	0	0	0	0	0	0	0	0	0	0	0	0	0	0	0	0	0	0	0	0	0	0	0	0	0	0	0	0	0	0
D_0__Bacteria;D_1__Spirochaetes;D_2__Spirochaetia;D_3__Spirochaetales;D_4__Spirochaetaceae;D_5__Treponema 2;D_6__Treponema socranskii subsp. socranskii	0	0	0	0	0	0	0	0	0	0	0	0	0.00217666	0.0561433	0.0394122	0.0327843	0.125788	0.16981	0	0.00710611	0.0524904	0	0.0316318	0	0.310899	0.00615811	0	0.0103176	0	0	0.00479722	0	0	0.0102368	0	0	0	0	0.00787316	0	0.00747447	0	0	0.0220336	0.00831473	0	0.0111253	0	0
D_0__Bacteria;D_1__Spirochaetes;D_2__Spirochaetia;D_3__Spirochaetales;D_4__Spirochaetaceae;D_5__Treponema 2;D_6__Treponema sp. 9:A:D01	0	0	0	0	0	0	0	0	0	0	0	0	0	0	0	0	0	0	0	0	0	0	0	0	0	0	0	0.0132655	0.00472404	0.0113729	0.00383778	0.0210045	0.00646973	0	0	0	0	0	0	0	0	0	0	0	0	0	0	0	0
D_0__Bacteria;D_1__Spirochaetes;D_2__Spirochaetia;D_3__Spirochaetales;D_4__Spirochaetaceae;D_5__Treponema 2;D_6__Treponema sp. canine oral taxon 087	0	0	0	0	0	0	0	0	0	0	0	0	0	0	0	0	0	0	0	0	0	0	0	0	0	0	0	0	0	0	0	0	0	0	0	0	0	0	0	0	0	0	0	0	0	0	0	0	0
D_0__Bacteria;D_1__Spirochaetes;D_2__Spirochaetia;D_3__Spirochaetales;D_4__Spirochaetaceae;D_5__Treponema 2;D_6__Treponema sp. canine oral taxon 201	0	0	0	0	0	0	0	0	0	0	0	0	0	0	0	0	0	0	0	0	0	0	0	0	0	0	0	0	0	0	0	0	0	0	0	0	0	0	0	0	0	0	0	0	0	0	0	0	0
D_0__Bacteria;D_1__Spirochaetes;D_2__Spirochaetia;D_3__Spirochaetales;D_4__Spirochaetaceae;D_5__Treponema 2;D_6__Treponema sp. OMZ 838	0	0	0	0	0	0	0	0	0	0	0	0	0	0	0	0	0	0	0	0	0	0	0	0	0	0	0.0707139	0.0265311	0.0724352	0.0159221	0.0566072	0.085331	0.175977	0	0	0	0	0	0.00688902	0	0.00934309	0.00940716	0	0	0.00383757	0	0.00695333	0	0
D_0__Bacteria;D_1__Spirochaetes;D_2__Spirochaetia;D_3__Spirochaetales;D_4__Spirochaetaceae;D_5__Treponema 2;D_6__Treponema sp. oral taxon 230	0	0	0	0	0	0	0	0	0	0	0	0	0	0	0	0	0	0	0	0	0	0	0	0	0	0.0200139	0	0	0.0125974	0.0261578	0.00767555	0.0170662	0.0155273	0	0	0	0	0	0	0	0	0	0.0108963	0	0	0	0	0	0
D_0__Bacteria;D_1__Spirochaetes;D_2__Spirochaetia;D_3__Spirochaetales;D_4__Spirochaetaceae;D_5__Treponema 2;D_6__Treponema sp. oral taxon 246	0	0	0	0	0	0	0	0	0	0	0	0	0	0	0	0	0	0	0	0	0	0	0	0	0	0	0	0	0	0	0	0	0	0	0	0	0	0	0	0	0	0	0	0	0	0	0	0	0
D_0__Bacteria;D_1__Synergistetes;D_2__Synergistia;D_3__Synergistales;D_4__Synergistaceae;D_5__Fretibacterium;__	0	0	0	0	0	0	0	0	0	0	0	0	0	0	0	0	0	0	0	0	0	0	0	0	0	0.0153953	0.00916662	0.0191613	0	0.0227459	0	0.0341324	0.00905762	0	0	0	0	0	0	0	0	0	0.0032689	0	0.00831473	0.00636294	0.008344	0	0
D_0__Bacteria;D_1__Synergistetes;D_2__Synergistia;D_3__Synergistales;D_4__Synergistaceae;D_5__Fretibacterium;D_6__uncultured Deferribacteraceae bacterium	0	0	0	0	0	0	0	0	0	0	0	0.00917227	0	0.036844	0.0215829	0.00780579	0.0408811	0.0570673	0	0	0	0	0.0105439	0	0.0446073	0.0246324	0	0	0.0157468	0.0227459	0.0134322	0.0131278	0	0	0	0	0	0	0	0	0	0	0	0	0	0	0	0	0
D_0__Bacteria;D_1__Synergistetes;D_2__Synergistia;D_3__Synergistales;D_4__Synergistaceae;D_5__Pyramidobacter;D_6__Pyramidobacter piscolens	0	0	0	0	0	0	0	0	0	0	0	0	0	0	0	0	0	0	0	0	0.023963	0	0	0	0	0	0	0	0	0	0	0	0	0	0	0	0	0	0	0	0	0	0	0	0	0.00795368	0.004172	0	0
D_0__Bacteria;D_1__Tenericutes;D_2__Mollicutes;D_3__Mollicutes RF39;D_4__Firmicutes oral clone FM046;D_5__Firmicutes oral clone FM046;D_6__Firmicutes oral clone FM046	0	0	0	0	0	0	0	0	0	0	0	0	0	0	0	0	0	0	0	0.00284244	0	0	0	0	0	0	0	0	0	0	0	0	0	0	0.115763	0.00528561	0.0670936	0	0.0669219	0	0.12146	0	0	0	0	0	0	0	0
D_0__Bacteria;D_1__Tenericutes;D_2__Mollicutes;D_3__Mollicutes RF39;D_4__uncultured bacterium;D_5__uncultured bacterium;D_6__uncultured bacterium	0	0	0	0	0	0	0	0	0	0	0	0	0	0	0	0	0	0	0	0	0	0	0	0	0	0	0.0130952	0	0	0.0136475	0.0143917	0.00656392	0.00258789	0.0190111	0.0516483	0.0135916	0	0.0171804	0.102351	0.0222074	0.0345694	0	0	0.00839375	0.0153503	0	0.0347666	0	0.147497
D_0__Bacteria;D_1__Tenericutes;D_2__Mollicutes;D_3__Mycoplasmatales;D_4__Mycoplasmataceae;D_5__Mycoplasma;__	0	0	0	0	0	0	0	0	0	0	0	0	0	0	0	0	0	0.00278377	0	0	0	0	0	0	0	0	0	0	0	0	0	0	0	0	0	0	0.00228728	0	0.00984145	0	0	0	0	0	0	0	0	0	0.0028921
D_0__Bacteria;D_1__Tenericutes;D_2__Mollicutes;D_3__Mycoplasmatales;D_4__Mycoplasmataceae;D_5__Mycoplasma;D_6__Mycoplasma salivarium ATCC 23064	0	0	0	0	0	0	0	0	0	0	0	0.00655162	0	0	0.00469193	0.0124893	0.877372	0.246364	0	0	0.0182575	0	0	0	0	0	0	0	0	0	0	0	0	0	0	0	0	0	0	0	0	0	0	0	0	0	0.00278133	0	0
D_0__Bacteria;D_1__Tenericutes;D_2__Mollicutes;D_3__Mycoplasmatales;D_4__Mycoplasmataceae;D_5__Ureaplasma;__	0	0	0	0	0	0	0	0	0	0	0	0	0	0	0	0.0265397	0.311326	0.226877	0	0	0	0	0	0	0	0	0	0	0	0	0	0	0	0	0	0	0	0	0	0	0	0	0	0	0	0	0	0	0
[truncated: 237 more columns]
